# Supplementary material for: Identification and functional analysis of the SARS-COV-2 nucleocapsid protein
Source: BMC Microbiol. 2021 Feb 22;21:58. doi: 10.1186/s12866-021-02107-3 (PMC7898026; doi:10.1186/s12866-021-02107-3)
Supplement: Supplementary file 4 — Additional file 4: Supplementary file 1. The sequence data of Mass Spectrometry Analysis. [file 12866_2021_2107_MOESM4_ESM.zip]

Archive with 3 entries (3 files):
- SA082GP_Con_Mass_Information.xlsx
- SA082GP_N1_Mass_Information.xlsx
- SA082GP_N2_Mass_Information.xlsx
