# Supplementary material for: Identification and functional analysis of the SARS-COV-2 nucleocapsid protein
Source: BMC Microbiol. 2021 Feb 22;21:58. doi: 10.1186/s12866-021-02107-3 (PMC7898026; doi:10.1186/s12866-021-02107-3)
Supplement: Supplementary file 4 — Additional file 4: Supplementary file 1. The sequence data of Mass Spectrometry Analysis. [file 12866_2021_2107_MOESM4_ESM.zip › SA082GP_Con_Mass_Information.xlsx]

## Sheet: Sheet1
蛋白编号	蛋白名称	基因名称	蛋白分子量（KDa）	蛋白打分值	序列覆盖率（%）	特异性肽段数目	肽段数目	二级谱图数目
Accession	Protein names	Gene names	MW [kDa]	Protein score	Sequence coverage (%)	# Unique Peptides	# Peptides	# PSMs
P35527	Keratin, type I cytoskeletal 9	KRT9	62.0268	1976.39	57.95	27	28	41
P14618	Pyruvate kinase PKM	PKM	57.9	1871.04	58.95	28	28	47
P04264	Keratin, type II cytoskeletal 1	KRT1	65.999	1744.78	49.07	20	25	43
P35908	Keratin, type II cytoskeletal 2 epidermal	KRT2	65.3932	1599.11	54.46	22	27	33
P13645	Keratin, type I cytoskeletal 10	KRT10	58.7917	1531.95	50.68	20	23	34
Q86YZ3	Hornerin	HRNR	282.228	1251.32	20.91	17	17	27
P10809	60 kDa heat shock protein, mitochondrial	HSPD1	61.0164	1021.36	41.88	16	16	22
P08670	Vimentin	VIM	53.6191	979.63	45.06	20	20	25
P68363	Tubulin alpha-1B chain	TUBA1B	50.1196	805.081	48.56	4	15	21
P30101	Protein disulfide-isomerase A3	PDIA3	56.7468	793.051	38.81	15	15	21
P06576	ATP synthase subunit beta, mitochondrial	ATP5F1B	56.5246	775.999	40.26	15	15	21
P68104	Elongation factor 1-alpha 1	EEF1A1	50.1091	747.971	31.17	7	11	18
P49748	Very long-chain specific acyl-CoA dehydrogenase, mitochondrial	ACADVL	70.3454	697.061	27.02	15	15	15
P05787	Keratin, type II cytoskeletal 8	KRT8	53.6711	679.729	33.33	12	16	18
P68366	Tubulin alpha-4A chain	TUBA4A	49.8924	679.393	46.65	3	14	18
P61978	Heterogeneous nuclear ribonucleoprotein K	HNRNPK	50.9444	663.468	31.97	12	12	19
P08729	Keratin, type II cytoskeletal 7	KRT7	51.3543	642.186	29.42	11	12	14
P29401	Transketolase	TKT	67.8347	641.65	20.39	10	10	15
P11142	Heat shock cognate 71 kDa protein	HSPA8	70.8542	610.325	30.19	13	15	17
P13647	Keratin, type II cytoskeletal 5	KRT5	62.34	583.794	25.76	8	16	18
P27797	Calreticulin	CALR	48.1118	570.224	42.93	12	12	14
P78371	T-complex protein 1 subunit beta	CCT2	57.4521	569.106	26.73	11	11	12
P07237	Protein disulfide-isomerase	P4HB	57.0807	560.381	30.12	11	11	14
P02533	Keratin, type I cytoskeletal 14	KRT14	51.5294	557.196	31.99	4	13	14
P05187	Alkaline phosphatase, placental type	ALPP	57.9173	544.319	20.56	8	8	11
P48668	Keratin, type II cytoskeletal 6C	KRT6C	59.9883	540.985	22.16	2	13	15
P25705	ATP synthase subunit alpha, mitochondrial	ATP5F1A	59.7136	522.338	21.88	12	12	15
Q16555	Dihydropyrimidinase-related protein 2	DPYSL2	62.2546	513.467	31.47	12	12	14
P04843	Dolichyl-diphosphooligosaccharide--protein glycosyltransferase subunit 1	RPN1	68.5268	488.173	23.23	12	12	14
P30153	Serine/threonine-protein phosphatase 2A 65 kDa regulatory subunit A alpha isoform	PPP2R1A	65.2669	486.812	23.43	10	10	13
P13797	Plastin-3	PLS3	70.7662	482.149	27.14	13	13	14
Q16658	Fascin	FSCN1	54.4961	475.659	26.17	12	12	13
P31943	Heterogeneous nuclear ribonucleoprotein H	HNRNPH1	49.1984	475.551	23.39	7	7	9
Q16881	Thioredoxin reductase 1, cytoplasmic	TXNRD1	70.8622	472.668	22.96	10	11	12
P04259	Keratin, type II cytoskeletal 6B	KRT6B	60.0303	459.23	20.57	1	12	14
P26599	Polypyrimidine tract-binding protein 1	PTBP1	57.1856	456.245	21.28	7	7	10
P80723	Brain acid soluble protein 1	BASP1	22.68	454.079	61.67	11	11	13
P02545	Prelamin-A/C	LMNA	74.0947	452.22	21.84	13	13	14
P06733	Alpha-enolase	ENO1	47.1393	447.704	34.1	11	11	11
P50991	T-complex protein 1 subunit delta	CCT4	57.8878	433.519	23.93	11	11	13
Q99832	T-complex protein 1 subunit eta	CCT7	59.3289	428.638	25.41	10	10	12
Q9Y265	RuvB-like 1	RUVBL1	50.1963	404.458	24.78	8	8	9
P17987	T-complex protein 1 subunit alpha	TCP1	60.3056	388.542	21.94	10	10	11
P08779	Keratin, type I cytoskeletal 16	KRT16	51.2362	387.295	24.95	4	11	11
P12268	Inosine-5'-monophosphate dehydrogenase 2	IMPDH2	55.7696	383.534	20.62	7	7	9
P55809	Succinyl-CoA:3-ketoacid coenzyme A transferase 1, mitochondrial	OXCT1	56.1219	381.769	16.35	5	5	7
P07099	Epoxide hydrolase 1	EPHX1	52.915	369.534	16.7	6	6	8
O60701	UDP-glucose 6-dehydrogenase	UGDH	54.9893	361.099	28.74	11	11	12
P14868	Aspartate--tRNA ligase, cytoplasmic	DARS	57.1	360.416	21.96	10	10	10
P50990	T-complex protein 1 subunit theta	CCT8	59.5825	356.272	19.16	9	9	9
P31939	Bifunctional purine biosynthesis protein PURH	ATIC	64.5753	353.451	22.47	9	9	10
Q04695	Keratin, type I cytoskeletal 17	KRT17	48.076	340.353	22.92	4	10	10
Q05639	Elongation factor 1-alpha 2	EEF1A2	50.4383	338.656	18.36	3	7	11
P54577	Tyrosine--tRNA ligase, cytoplasmic	YARS	59.1061	334.128	25.76	13	13	13
Q9Y262	Eukaryotic translation initiation factor 3 subunit L	EIF3L	66.6844	329.092	14.89	8	8	8
P0DMV9	Heat shock 70 kDa protein 1B	HSPA1B	70.009	328.143	12.17	6	7	8
P27338	Amine oxidase [flavin-containing] B	MAOB	58.7252	327.767	14.62	5	5	6
Q15233	Non-POU domain-containing octamer-binding protein	NONO	54.1973	326.185	24.2	9	9	10
Q07065	Cytoskeleton-associated protein 4	CKAP4	65.9827	319.63	18.6	9	9	9
O43242	26S proteasome non-ATPase regulatory subunit 3	PSMD3	60.9395	316.846	20.6	9	9	9
P11413	Glucose-6-phosphate 1-dehydrogenase	G6PD	59.219	312.611	23.69	10	10	10
Q02790	Peptidyl-prolyl cis-trans isomerase FKBP4	FKBP4	51.7721	308.971	18.3	7	7	7
Q15084	Protein disulfide-isomerase A6	PDIA6	48.0913	294.937	21.82	7	7	7
P05783	Keratin, type I cytoskeletal 18	KRT18	48.0285	289.393	17.21	6	7	7
P40227	T-complex protein 1 subunit zeta	CCT6A	57.9876	289.006	19.77	10	10	10
Q9Y3I0	tRNA-splicing ligase RtcB homolog	RTCB	55.1749	288.699	21.58	10	10	10
O94925	Glutaminase kidney isoform, mitochondrial	GLS	73.4139	286.415	10.91	5	5	7
Q01518	Adenylyl cyclase-associated protein 1	CAP1	51.8687	284.53	22.11	8	8	8
O95831	Apoptosis-inducing factor 1, mitochondrial	AIFM1	66.8589	276.56	15.17	8	8	8
Q9P258	Protein RCC2	RCC2	56.0492	271.434	13.6	6	6	7
P07437	Tubulin beta chain	TUBB	49.639	268.016	20.95	3	7	8
P36871	Phosphoglucomutase-1	PGM1	61.4105	267.742	16.19	7	7	8
P48643	T-complex protein 1 subunit epsilon	CCT5	59.6328	257.113	10.54	4	4	6
P04040	Catalase	CAT	59.7188	255.746	16.32	7	7	7
P06744	Glucose-6-phosphate isomerase	GPI	63.1072	253.088	11.83	5	5	6
P14866	Heterogeneous nuclear ribonucleoprotein L	HNRNPL	64.0924	247.663	13.58	4	4	5
P23381	Tryptophan--tRNA ligase, cytoplasmic	WARS	53.1316	246.179	21.44	7	7	7
Q8NC51	Plasminogen activator inhibitor 1 RNA-binding protein	SERBP1	44.9385	242.659	20.1	6	6	6
P49591	Serine--tRNA ligase, cytoplasmic	SARS	58.7401	241.67	14.4	6	6	8
O43175	D-3-phosphoglycerate dehydrogenase	PHGDH	56.6144	238.35	14.26	6	6	6
Q13501	Sequestosome-1	SQSTM1	47.6569	236.593	14.09	4	4	5
P52292	Importin subunit alpha-1	KPNA2	57.8259	232.662	9.64	3	3	3
O43776	Asparagine--tRNA ligase, cytoplasmic	NARS1	62.9025	231.471	12.59	6	6	6
P49257	Protein ERGIC-53	LMAN1	57.513	228.164	10.39	4	4	5
O60443	Gasdermin-E	GSDME	54.5204	226.286	12.3	5	5	5
Q9UJS0	Calcium-binding mitochondrial carrier protein Aralar2	SLC25A13	74.1286	220.83	8.74	5	5	5
P48444	Coatomer subunit delta	ARCN1	57.1741	216.502	13.5	6	6	6
P08238	Heat shock protein HSP 90-beta	HSP90AB1	83.2121	209.275	7.87	5	5	5
P43490	Nicotinamide phosphoribosyltransferase	NAMPT	55.4866	206.614	19.35	8	8	8
Q9Y285	Phenylalanine--tRNA ligase alpha subunit	FARSA	57.5275	206.245	11.81	5	5	5
P49419	Alpha-aminoadipic semialdehyde dehydrogenase	ALDH7A1	58.4501	203.973	14.1	6	6	6
P68371	Tubulin beta-4B chain	TUBB4B	49.799	203.07	14.16	1	5	5
P12956	X-ray repair cross-complementing protein 6	XRCC6	69.7991	199.335	7.72	4	4	5
P31150	Rab GDP dissociation inhibitor alpha	GDI1	50.5501	198.226	15.88	5	5	5
O00232	26S proteasome non-ATPase regulatory subunit 12	PSMD12	52.8706	198.1	16.89	7	7	7
P54578	Ubiquitin carboxyl-terminal hydrolase 14	USP14	56.033	196.987	8.7	3	3	3
Q96KP4	Cytosolic non-specific dipeptidase	CNDP2	52.8449	196.088	18.53	6	6	6
P31948	Stress-induced-phosphoprotein 1	STIP1	62.5994	194.821	11.42	5	5	5
P60709	Actin, cytoplasmic 1	ACTB	41.7097	193.538	13.87	4	4	4
Q14134	Tripartite motif-containing protein 29	TRIM29	65.7933	193.5	9.86	5	5	5
P83111	Serine beta-lactamase-like protein LACTB, mitochondrial	LACTB	60.655	192.121	9.69	5	5	6
P42167	Lamina-associated polypeptide 2, isoforms beta/gamma	TMPO	50.6395	191.699	12.56	4	4	4
Q9UHX1	Poly(U)-binding-splicing factor PUF60	PUF60	59.8376	189.082	10.91	4	4	5
Q6NZI2	Caveolae-associated protein 1	CAVIN1	43.4498	186.504	7.18	2	2	2
P04844	Dolichyl-diphosphooligosaccharide--protein glycosyltransferase subunit 2	RPN2	69.241	185.662	11.25	5	5	5
P38606	V-type proton ATPase catalytic subunit A	ATP6V1A	68.2605	184.703	9.72	4	4	5
O95747	Serine/threonine-protein kinase OSR1	OXSR1	57.9861	183.4	9.3	4	4	4
Q9BZZ5	Apoptosis inhibitor 5	API5	58.9679	182.813	7.63	3	3	4
Q16850	Lanosterol 14-alpha demethylase	CYP51A1	56.7695	181.33	8.95	4	4	4
P00367	Glutamate dehydrogenase 1, mitochondrial	GLUD1	61.3592	175.63	7.71	3	3	4
Q9NQC3	Reticulon-4	RTN4	129.851	174.971	3.27	3	3	3
Q6DD88	Atlastin-3	ATL3	60.5034	174.72	8.13	4	4	5
P50995	Annexin A11	ANXA11	54.3551	166.814	12.08	5	5	5
P34897	Serine hydroxymethyltransferase, mitochondrial	SHMT2	55.9577	166.762	13.1	4	5	5
O60825	6-phosphofructo-2-kinase/fructose-2,6-bisphosphatase 2	PFKFB2	58.4397	166.519	9.9	4	4	4
Q9Y230	RuvB-like 2	RUVBL2	51.1246	163.517	12.1	5	5	5
P36578	60S ribosomal protein L4	RPL4	47.6674	159.792	16.63	6	6	6
O75083	WD repeat-containing protein 1	WDR1	66.1519	159.502	14.36	5	5	5
Q9NUU7	ATP-dependent RNA helicase DDX19A	DDX19A	53.9408	158.964	7.95	3	3	3
Q9NVI7	ATPase family AAA domain-containing protein 3A	ATAD3A	71.3247	157.867	8.2	5	5	5
Q14498	RNA-binding protein 39	RBM39	59.3427	156.887	6.04	2	2	2
O95232	Luc7-like protein 3	LUC7L3	51.4351	155.927	11.11	3	3	3
Q12874	Splicing factor 3A subunit 3	SF3A3	58.8123	155.91	8.38	3	3	3
P49368	T-complex protein 1 subunit gamma	CCT3	60.4953	155.026	8.07	4	4	4
Q99733	Nucleosome assembly protein 1-like 4	NAP1L4	42.7969	154.531	10.93	3	3	3
A6NHL2	Tubulin alpha chain-like 3	TUBAL3	49.8767	151.249	8.3	1	3	3
P51648	Aldehyde dehydrogenase family 3 member A2	ALDH3A2	54.8129	147.493	10.31	3	4	5
Q13228	Methanethiol oxidase	SELENBP1	52.3576	146.004	8.69	4	4	4
Q8NCA5	Protein FAM98A	FAM98A	55.2382	142.04	5.6	2	2	2
Q9BVP2	Guanine nucleotide-binding protein-like 3	GNL3	61.9545	140.668	4.01	2	2	3
Q96A33	Coiled-coil domain-containing protein 47	CCDC47	55.8383	138.331	8.49	3	3	3
P34896	Serine hydroxymethyltransferase, cytosolic	SHMT1	53.049	137.117	8.7	2	3	3
P62191	26S proteasome regulatory subunit 4	PSMC1	49.1537	135.554	11.59	4	4	4
P09622	Dihydrolipoyl dehydrogenase, mitochondrial	DLD	54.143	134.114	6.88	3	3	3
P23368	NAD-dependent malic enzyme, mitochondrial	ME2	65.4018	133.58	4.28	2	2	2
P21281	V-type proton ATPase subunit B, brain isoform	ATP6V1B2	56.4649	132.581	7.63	3	3	3
Q9H845	Complex I assembly factor ACAD9, mitochondrial	ACAD9	68.7167	132.188	5.96	3	3	3
P55209	Nucleosome assembly protein 1-like 1	NAP1L1	45.3459	131.316	7.16	2	2	2
P54136	Arginine--tRNA ligase, cytoplasmic	RARS	75.3309	130.124	7.12	3	3	3
O95340	Bifunctional 3'-phosphoadenosine 5'-phosphosulfate synthase 2	PAPSS2	69.4566	129.265	4.56	2	2	2
P26368	Splicing factor U2AF 65 kDa subunit	U2AF2	53.4672	128.466	8.21	3	3	3
P62495	Eukaryotic peptide chain release factor subunit 1	ETF1	49.0002	125.981	5.49	2	2	2
P20042	Eukaryotic translation initiation factor 2 subunit 2	EIF2S2	38.3644	125.896	9.61	3	3	3
P30419	Glycylpeptide N-tetradecanoyltransferase 1	NMT1	56.7699	125.297	10.08	4	4	4
P12081	Histidine--tRNA ligase, cytoplasmic	HARS	57.3742	123.779	6.48	3	3	3
Q8NBS9	Thioredoxin domain-containing protein 5	TXNDC5	47.5987	122.204	9.49	3	3	3
Q96TC7	Regulator of microtubule dynamics protein 3	RMDN3	52.086	121.758	8.09	3	3	3
P31153	S-adenosylmethionine synthase isoform type-2	MAT2A	43.6333	117.816	7.59	2	2	2
P26641	Elongation factor 1-gamma	EEF1G	50.0871	117.083	8.24	3	3	3
Q96HE7	ERO1-like protein alpha	ERO1A	54.3581	115.13	4.7	2	2	2
P52294	Importin subunit alpha-5	KPNA1	60.1836	115.076	7.99	3	3	3
P02768	Serum albumin	ALB	69.3215	114.318	4.93	3	3	3
Q13283	Ras GTPase-activating protein-binding protein 1	G3BP1	52.1321	113.931	8.15	3	3	3
P05091	Aldehyde dehydrogenase, mitochondrial	ALDH2	56.3456	112.107	5.42	2	3	3
P07814	Bifunctional glutamate/proline--tRNA ligase	EPRS	170.483	111.62	1.92	2	2	2
P61221	ATP-binding cassette sub-family E member 1	ABCE1	67.271	109.793	3.84	2	2	2
P30838	Aldehyde dehydrogenase, dimeric NADP-preferring	ALDH3A1	50.3628	108.94	9.93	3	4	4
P04004	Vitronectin	VTN	54.2712	108.329	5.02	2	2	2
Q8IZP2	Putative protein FAM10A4	ST13P4	27.3897	108.174	12.5	3	3	3
P28838	Cytosol aminopeptidase	LAP3	56.1308	108.097	9.63	4	4	4
P39656	Dolichyl-diphosphooligosaccharide--protein glycosyltransferase 48 kDa subunit	DDOST	50.769	107.919	7.24	3	3	3
Q9ULV4	Coronin-1C	CORO1C	53.2151	105.861	6.75	3	3	3
Q9Y6N5	Sulfide:quinone oxidoreductase, mitochondrial	SQOR	49.9289	105.294	6.22	2	2	2
O76009	Keratin, type I cuticular Ha3-I	KRT33A	45.9114	104.941	7.18	3	3	3
P00390	Glutathione reductase, mitochondrial	GSR	56.221	104.529	9	3	3	3
P30837	Aldehyde dehydrogenase X, mitochondrial	ALDH1B1	57.1702	104.239	8.51	2	3	3
Q99829	Copine-1	CPNE1	59.0215	103.776	8.38	3	3	3
O15371	Eukaryotic translation initiation factor 3 subunit D	EIF3D	63.9324	102.519	5.84	3	3	3
Q13057	Bifunctional coenzyme A synthase	COASY	62.29	102.516	4.61	2	2	2
Q16822	Phosphoenolpyruvate carboxykinase [GTP], mitochondrial	PCK2	70.6536	102.289	4.53	2	2	2
P41091	Eukaryotic translation initiation factor 2 subunit 3	EIF2S3	51.0772	101.54	6.36	2	2	2
Q9NNW7	Thioredoxin reductase 2, mitochondrial	TXNRD2	56.4716	101.339	8.59	2	3	3
P55036	26S proteasome non-ATPase regulatory subunit 4	PSMD4	40.7112	100.132	11.14	2	2	2
Q8WVM8	Sec1 family domain-containing protein 1	SCFD1	72.3341	99.6443	5.3	2	2	2
P02458	Collagen alpha-1(II) chain	COL2A1	141.699	99.55	1.21	1	1	1
P19338	Nucleolin	NCL	76.5684	99.48	4.37	3	3	3
P26196	Probable ATP-dependent RNA helicase DDX6	DDX6	54.3823	98.6728	13.66	4	4	4
Q96CS3	FAS-associated factor 2	FAF2	52.5905	98.6565	6.52	2	2	2
P43034	Platelet-activating factor acetylhydrolase IB subunit alpha	PAFAH1B1	46.6082	98.6196	6.59	2	2	2
P17844	Probable ATP-dependent RNA helicase DDX5	DDX5	69.1047	98.3774	3.26	2	2	2
Q6XQN6	Nicotinate phosphoribosyltransferase	NAPRT	57.542	97.406	4.28	2	2	2
O00148	ATP-dependent RNA helicase DDX39A	DDX39A	49.098	96.3004	4.68	2	2	3
P49643	DNA primase large subunit	PRIM2	58.769	95.5152	4.91	2	2	2
P25490	Transcriptional repressor protein YY1	YY1	44.6847	95.38	4.83	1	1	1
P53041	Serine/threonine-protein phosphatase 5	PPP5C	56.8423	95.3205	4.61	2	2	2
P19525	Interferon-induced, double-stranded RNA-activated protein kinase	EIF2AK2	62.0556	94.5317	3.09	2	2	2
Q14318	Peptidyl-prolyl cis-trans isomerase FKBP8	FKBP8	44.5337	94.4	3.88	1	1	1
Q9C0B1	Alpha-ketoglutarate-dependent dioxygenase FTO	FTO	58.2449	93.9551	4.55	2	2	2
Q9HA77	Probable cysteine--tRNA ligase, mitochondrial	CARS2	62.1847	93.59	2.3	1	1	1
Q15813	Tubulin-specific chaperone E	TBCE	59.309	93.53	2.66	1	1	1
P01040	Cystatin-A	CSTA	10.9997	93.51	18.37	1	1	1
P31040	Succinate dehydrogenase [ubiquinone] flavoprotein subunit, mitochondrial	SDHA	72.6453	92.761	3.77	2	2	2
Q16401	26S proteasome non-ATPase regulatory subunit 5	PSMD5	56.1604	92.6973	5.56	3	3	3
O76021	Ribosomal L1 domain-containing protein 1	RSL1D1	54.9389	92.3045	5.31	2	2	2
Q13217	DnaJ homolog subfamily C member 3	DNAJC3	57.5442	91.931	4.17	2	2	2
O60784	Target of Myb protein 1	TOM1	53.7849	90.8923	4.88	2	2	2
Q9UJU6	Drebrin-like protein	DBNL	48.1776	90.4563	5.35	2	2	2
Q9UNF0	Protein kinase C and casein kinase substrate in neurons protein 2	PACSIN2	55.7039	89.2261	4.12	2	2	2
Q00005	Serine/threonine-protein phosphatase 2A 55 kDa regulatory subunit B beta isoform	PPP2R2B	51.6776	89.14	3.16	1	1	1
Q96I24	Far upstream element-binding protein 3	FUBP3	61.6022	88.81	2.8	2	2	2
P39748	Flap endonuclease 1	FEN1	42.5661	88.6276	5.53	2	2	2
P14923	Junction plakoglobin	JUP	81.6927	88.627	2.55	2	2	2
P81605	Dermcidin	DCD	11.2768	87.3998	20	2	2	2
O75131	Copine-3	CPNE3	60.0921	84.85	2.98	1	1	1
Q92734	Protein TFG	TFG	43.4212	84.1954	9	2	2	2
P61158	Actin-related protein 3	ACTR3	47.341	83.7505	8.61	2	2	2
P02774	Vitamin D-binding protein	GC	52.8829	83.65	3.59	1	1	1
O43670	BUB3-interacting and GLEBS motif-containing protein ZNF207	ZNF207	50.7171	83.2788	5.23	2	2	2
Q92743	Serine protease HTRA1	HTRA1	51.2546	82.8684	3.33	2	2	2
P35998	26S proteasome regulatory subunit 7	PSMC2	48.6031	81.7859	8.55	3	3	3
Q9Y512	Sorting and assembly machinery component 50 homolog	SAMM50	51.9433	81.7702	5.97	3	3	3
P08243	Asparagine synthetase [glutamine-hydrolyzing]	ASNS	64.3286	81.0426	3.21	2	2	3
O60506	Heterogeneous nuclear ribonucleoprotein Q	SYNCRIP	69.5596	80.6913	2.73	1	1	2
P15291	Beta-1,4-galactosyltransferase 1	B4GALT1	43.8923	80.5067	4.77	2	2	2
Q13564	NEDD8-activating enzyme E1 regulatory subunit	NAE1	60.2086	79.4014	5.62	2	2	2
Q09028	Histone-binding protein RBBP4	RBBP4	47.6261	79.21	2.59	1	1	1
Q5D862	Filaggrin-2	FLG2	247.928	79.03	0.5	1	1	1
P52594	Arf-GAP domain and FG repeat-containing protein 1	AGFG1	58.2242	76.84	3.38	1	1	1
P05455	Lupus La protein	SSB	46.8082	76.1686	6.13	2	2	2
Q9UI10	Translation initiation factor eIF-2B subunit delta	EIF2B4	57.5213	76.04	3.06	1	1	1
Q9P0V9	Septin-10	SEPTIN10	52.5596	75.2862	5.07	2	2	2
O43865	S-adenosylhomocysteine hydrolase-like protein 1	AHCYL1	58.9134	75.07	2.26	1	1	1
Q9Y4X5	E3 ubiquitin-protein ligase ARIH1	ARIH1	64.0758	74.3	2.51	1	1	1
Q13547	Histone deacetylase 1	HDAC1	55.0677	73.7445	3.73	2	2	2
Q9UMS4	Pre-mRNA-processing factor 19	PRPF19	55.1463	73.483	5.56	2	2	2
P0CG48	Polyubiquitin-C	UBC	76.9915	73.1397	11.82	1	1	2
Q15428	Splicing factor 3A subunit 2	SF3A2	49.2243	73.11	3.02	1	1	1
O15269	Serine palmitoyltransferase 1	SPTLC1	52.7105	72.99	2.96	1	1	1
Q9GZL7	Ribosome biogenesis protein WDR12	WDR12	47.6777	70.13	3.07	1	1	1
P11172	Uridine 5'-monophosphate synthase	UMPS	52.1886	69.527	5.83	2	2	2
P56545	C-terminal-binding protein 2	CTBP2	48.9141	69.236	4.27	2	2	2
Q9BRR6	ADP-dependent glucokinase	ADPGK	54.0547	69.14	2.21	1	1	1
P51649	Succinate-semialdehyde dehydrogenase, mitochondrial	ALDH5A1	57.1783	68.94	2.06	1	1	1
P11021	Endoplasmic reticulum chaperone BiP	HSPA5	72.2884	66.7759	4.59	1	2	2
P07602	Prosaposin	PSAP	58.0739	64.6232	4.77	2	2	2
Q6UWP8	Suprabasin	SBSN	60.5046	64.41	9.15	1	1	1
Q9H8Y8	Golgi reassembly-stacking protein 2	GORASP2	47.116	64.2	3.76	1	1	1
Q8N1N4	Keratin, type II cytoskeletal 78	KRT78	56.8305	64.1964	3.27	1	2	2
P01023	Alpha-2-macroglobulin	A2M	163.188	63.63	0.75	1	1	1
O43237	Cytoplasmic dynein 1 light intermediate chain 2	DYNC1LI2	54.0655	63.55	3.46	1	1	1
Q9Y5Q8	General transcription factor 3C polypeptide 5	GTF3C5	59.5331	63.03	1.54	1	1	1
P50395	Rab GDP dissociation inhibitor beta	GDI2	50.6309	62.06	2.7	1	1	1
P27824	Calnexin	CANX	67.5259	61.99	2.36	1	1	1
Q9UN37	Vacuolar protein sorting-associated protein 4A	VPS4A	48.867	61.57	2.52	1	1	1
Q15046	Lysine--tRNA ligase	KARS1	68.0046	61.2	2.18	1	1	1
P55010	Eukaryotic translation initiation factor 5	EIF5	49.1918	61.1805	4.87	2	2	2
P02042	Hemoglobin subunit delta	HBD	16.0453	61.04	6.8	1	1	1
Q86U42	Polyadenylate-binding protein 2	PABPN1	32.729	60.84	3.59	1	1	1
Q9UHG3	Prenylcysteine oxidase 1	PCYOX1	56.6037	60.84	2.57	1	1	1
P07339	Cathepsin D	CTSD	44.5236	60.7814	4.37	2	2	2
P61011	Signal recognition particle 54 kDa protein	SRP54	55.6683	60.71	1.98	1	1	1
Q8NDH3	Probable aminopeptidase NPEPL1	NPEPL1	55.8255	60.38	2.29	1	1	1
Q9C0E8	Endoplasmic reticulum junction formation protein lunapark	LNPK	47.7102	59.88	3.04	1	1	1
Q15654	Thyroid receptor-interacting protein 6	TRIP6	50.2555	59.73	3.78	1	1	1
Q8N684	Cleavage and polyadenylation specificity factor subunit 7	CPSF7	52.0183	59.5358	3.18	2	2	2
Q96I59	Probable asparagine--tRNA ligase, mitochondrial	NARS2	54.0557	59.34	2.52	1	1	1
P17980	26S proteasome regulatory subunit 6A	PSMC3	49.1725	58.38	3.42	1	1	1
O76031	ATP-dependent Clp protease ATP-binding subunit clpX-like, mitochondrial	CLPX	69.1807	58.0572	3.79	2	2	2
P15924	Desmoplakin	DSP	331.569	56.7624	0.52	2	2	2
P02765	Alpha-2-HS-glycoprotein	AHSG	39.3157	56.74	3.27	1	1	1
Q12797	Aspartyl/asparaginyl beta-hydroxylase	ASPH	85.8095	56.08	3.3	1	1	1
Q13425	Beta-2-syntrophin	SNTB2	57.913	55.69	2.04	1	1	1
O75369	Filamin-B	FLNB	277.99	55.34	0.42	1	1	1
Q92917	G-patch domain and KOW motifs-containing protein	GPKOW	52.1966	53.92	3.15	1	1	1
O60664	Perilipin-3	PLIN3	47.0459	53.58	3.23	1	1	1
Q6NUM9	All-trans-retinol 13,14-reductase	RETSAT	66.7767	53.57	1.97	1	1	1
Q15392	Delta(24)-sterol reductase	DHCR24	60.062	52.79	1.55	1	1	1
Q15758	Neutral amino acid transporter B(0)	SLC1A5	56.5623	52.73	2.03	1	1	1
Q53EL6	Programmed cell death protein 4	PDCD4	51.703	52.56	2.35	1	1	1
Q16851	UTP--glucose-1-phosphate uridylyltransferase	UGP2	56.9047	52.12	2.36	1	1	1
Q12765	Secernin-1	SCRN1	46.3525	51.22	2.66	1	1	1
Q96JJ7	Protein disulfide-isomerase TMX3	TMX3	51.8389	50.86	4.19	1	1	1
P52306	Rap1 GTPase-GDP dissociation stimulator 1	RAP1GDS1	66.2745	50.49	2.8	1	1	1
Q1ED39	Lysine-rich nucleolar protein 1	KNOP1	51.5572	50.34	2.4	1	1	1
Q15833	Syntaxin-binding protein 2	STXBP2	66.4105	50.24	2.7	1	1	1
Q8WWY3	U4/U6 small nuclear ribonucleoprotein Prp31	PRPF31	55.4214	50	1.4	1	1	1
Q9Y6E0	Serine/threonine-protein kinase 24	STK24	49.2773	49.97	2.71	1	1	1
Q96SY0	Integrator complex subunit 14	INTS14	57.434	49.35	1.93	1	1	1
Q3LXA3	Triokinase/FMN cyclase	TKFC	58.91	49.12	3.65	1	1	1
P10155	60 kDa SS-A/Ro ribonucleoprotein	RO60	60.6312	49.08	2.79	1	1	1
Q9NRW7	Vacuolar protein sorting-associated protein 45	VPS45	65.0358	48.96	2.11	1	1	1
P35613	Basigin	BSG	42.1741	48.74	4.42	1	1	1
Q9HC36	rRNA methyltransferase 3, mitochondrial	MRM3	46.9904	48.59	2.62	1	1	1
P20839	Inosine-5'-monophosphate dehydrogenase 1	IMPDH1	55.3705	48.51	2.33	1	1	1
P16949	Stathmin	STMN1	17.292	48.32	4.7	1	1	1
P49593	Protein phosphatase 1F	PPM1F	49.8001	48.25	2.2	1	1	1
P16989	Y-box-binding protein 3	YBX3	40.066	47.73	4.03	1	1	1
Q13098	COP9 signalosome complex subunit 1	GPS1	55.5012	47.61	1.43	1	1	1
P32119	Peroxiredoxin-2	PRDX2	21.8782	47.54	8.59	1	1	1
P54727	UV excision repair protein RAD23 homolog B	RAD23B	43.1446	47.52	4.65	1	1	1
P18031	Tyrosine-protein phosphatase non-receptor type 1	PTPN1	49.9348	47.5	3.45	1	1	1
Q9H173	Nucleotide exchange factor SIL1	SIL1	52.052	47.24	1.74	1	1	1
Q14790	Caspase-8	CASP8	55.3556	47.08	2.09	1	1	1
Q8IV08	Phospholipase D3	PLD3	54.6705	46.71	2.04	1	1	1
P55072	Transitional endoplasmic reticulum ATPase	VCP	89.2657	45.9	2.11	1	1	1
P01008	Antithrombin-III	SERPINC1	52.5689	45.2	1.94	1	1	1
O00712	Nuclear factor 1 B-type	NFIB	47.412	45.04	2.62	1	1	1
P00558	Phosphoglycerate kinase 1	PGK1	44.5861	44.99	2.16	1	1	1
Q53T59	HCLS1-binding protein 3	HS1BP3	42.7539	44.98	2.55	1	1	1
Q02252	Methylmalonate-semialdehyde dehydrogenase [acylating], mitochondrial	ALDH6A1	57.8027	44.84	2.06	1	1	1
P08195	4F2 cell-surface antigen heavy chain	SLC3A2	67.9517	44.68	1.9	1	1	1
Q9UN86	Ras GTPase-activating protein-binding protein 2	G3BP2	54.0878	44.36	3.53	1	1	1
Q9H9T3	Elongator complex protein 3	ELP3	62.2191	44.25	1.83	1	1	1
Q9BQ67	Glutamate-rich WD repeat-containing protein 1	GRWD1	49.3882	44.15	3.59	1	1	1
P80303	Nucleobindin-2	NUCB2	50.1914	43.97	2.14	1	1	1
A1L0T0	Acetolactate synthase-like protein	ILVBL	67.8248	43.95	1.74	1	1	1
Q9UKX7	Nuclear pore complex protein Nup50	NUP50	50.1132	43.92	2.78	1	1	1
P35790	Choline kinase alpha	CHKA	52.2155	43.76	1.97	1	1	1
P06865	Beta-hexosaminidase subunit alpha	HEXA	60.6643	43.57	2.08	1	1	1
Q02818	Nucleobindin-1	NUCB1	53.8463	43.33	1.74	1	1	1
P15529	Membrane cofactor protein	CD46	43.7187	43.26	2.04	1	1	1
O75351	Vacuolar protein sorting-associated protein 4B	VPS4B	49.2715	42.65	2.03	1	1	1
P48454	Serine/threonine-protein phosphatase 2B catalytic subunit gamma isoform	PPP3CC	58.0923	42.2	1.95	1	1	1
Q2TAY7	WD40 repeat-containing protein SMU1	SMU1	57.5072	41.96	3.51	1	1	1
P49189	4-trimethylaminobutyraldehyde dehydrogenase	ALDH9A1	53.767	41.62	2.23	1	1	1
Q9H4M9	EH domain-containing protein 1	EHD1	60.5887	41.17	1.69	1	1	1
Q9Y6G9	Cytoplasmic dynein 1 light intermediate chain 1	DYNC1LI1	56.544	40.95	1.72	1	1	1
O60656	UDP-glucuronosyltransferase 1-9	UGT1A9	59.9015	40.87	1.51	1	1	1
Q5T764	Interferon-induced protein with tetratricopeptide repeats 1B	IFIT1B	54.9582	40.68	2.53	1	1	1
Q8N239	Kelch-like protein 34	KLHL34	70.5679	40.56	1.09	1	1	1
Q9Y639	Neuroplastin	NPTN	44.3595	40.53	1.51	1	1	1
Q9UI12	V-type proton ATPase subunit H	ATP6V1H	55.8471	40.48	1.45	1	1	1
Q9UJX2	Cell division cycle protein 23 homolog	CDC23	68.79	40.36	1.68	1	1	1
P36957	Dihydrolipoyllysine-residue succinyltransferase component of 2-oxoglutarate dehydrogenase complex, mitochondrial	DLST	48.7245	40.34	1.77	1	1	1
Q13895	Bystin	BYSL	49.57	39.81	2.97	1	1	1
Q9BTD8	RNA-binding protein 42	RBM42	50.382	39.41	1.25	1	1	1
Q8NH93	Olfactory receptor 1L3	OR1L3	36.6083	39.37	2.16	1	1	1
Q9H2C0	Gigaxonin	GAN	67.5947	39.12	2.35	1	1	1
Q8NF37	Lysophosphatidylcholine acyltransferase 1	LPCAT1	59.1134	37.68	1.31	1	1	1
P04406	Glyceraldehyde-3-phosphate dehydrogenase	GAPDH	36.0304	37.57	2.39	1	1	1
P49902	Cytosolic purine 5'-nucleotidase	NT5C2	64.9283	36.72	1.25	1	1	1
Q96RS6	NudC domain-containing protein 1	NUDCD1	66.7133	36.62	1.2	1	1	1
Q9Y4Z0	U6 snRNA-associated Sm-like protein LSm4	LSM4	15.3399	36.46	5.04	1	1	1
