# Supplementary material for: Identification and functional analysis of the SARS-COV-2 nucleocapsid protein
Source: BMC Microbiol. 2021 Feb 22;21:58. doi: 10.1186/s12866-021-02107-3 (PMC7898026; doi:10.1186/s12866-021-02107-3)
Supplement: Supplementary file 4 — Additional file 4: Supplementary file 1. The sequence data of Mass Spectrometry Analysis. [file 12866_2021_2107_MOESM4_ESM.zip › SA082GP_N1_Mass_Information.xlsx]

## Sheet: Sheet1
蛋白编号	蛋白名称	基因名称	蛋白分子量（KDa）	蛋白打分值	序列覆盖率（%）	特异性肽段数目	肽段数目	二级谱图数目
Accession	Protein names	Gene names	MW [kDa]	Protein score	Sequence coverage (%)	# Unique Peptides	# Peptides	# PSMs
P14618	Pyruvate kinase PKM	PKM	57.9	1904.25	60.64	29	29	45
P04264	Keratin, type II cytoskeletal 1	KRT1	65.999	1541.78	48.14	19	23	35
P35527	Keratin, type I cytoskeletal 9	KRT9	62.0268	1504.73	50.08	20	20	30
P13645	Keratin, type I cytoskeletal 10	KRT10	58.7917	1423.41	43.66	18	19	28
P10809	60 kDa heat shock protein, mitochondrial	HSPD1	61.0164	1279.32	47.29	19	19	27
Q86YZ3	Hornerin	HRNR	282.228	1102.51	19.54	14	14	22
P35908	Keratin, type II cytoskeletal 2 epidermal	KRT2	65.3932	1003.42	37.72	15	19	21
P08670	Vimentin	VIM	53.6191	964.944	52.15	21	22	26
P29401	Transketolase	TKT	67.8347	906.395	30.82	14	14	23
P06576	ATP synthase subunit beta, mitochondrial	ATP5F1B	56.5246	891.129	41.59	15	15	23
P13797	Plastin-3	PLS3	70.7662	868.537	39.68	20	20	23
P30101	Protein disulfide-isomerase A3	PDIA3	56.7468	824.426	46.53	17	17	20
P05787	Keratin, type II cytoskeletal 8	KRT8	53.6711	805.616	38.3	14	18	21
P07437	Tubulin beta chain	TUBB	49.639	797.486	42.34	4	16	21
P78371	T-complex protein 1 subunit beta	CCT2	57.4521	785.745	37.94	16	16	19
P02545	Prelamin-A/C	LMNA	74.0947	784.575	34.94	21	21	23
P68104	Elongation factor 1-alpha 1	EEF1A1	50.1091	777.046	30.95	8	12	19
P61978	Heterogeneous nuclear ribonucleoprotein K	HNRNPK	50.9444	766.742	32.4	13	13	19
P68366	Tubulin alpha-4A chain	TUBA4A	49.8924	764.231	45.54	7	14	18
P08729	Keratin, type II cytoskeletal 7	KRT7	51.3543	763.394	37.1	12	14	19
P07237	Protein disulfide-isomerase	P4HB	57.0807	734.289	35.04	15	15	20
Q9BQE3	Tubulin alpha-1C chain	TUBA1C	49.8635	734.227	41.65	5	12	18
Q07065	Cytoskeleton-associated protein 4	CKAP4	65.9827	697.955	33.72	14	14	15
Q16658	Fascin	FSCN1	54.4961	686.296	37.73	15	15	17
P68371	Tubulin beta-4B chain	TUBB4B	49.799	680.503	35.06	2	14	17
P49748	Very long-chain specific acyl-CoA dehydrogenase, mitochondrial	ACADVL	70.3454	671.485	26.87	13	13	15
P11142	Heat shock cognate 71 kDa protein	HSPA8	70.8542	638.494	30.03	12	14	15
Q99832	T-complex protein 1 subunit eta	CCT7	59.3289	609.759	32.78	14	14	16
P26599	Polypyrimidine tract-binding protein 1	PTBP1	57.1856	592.936	22.98	8	8	11
P50991	T-complex protein 1 subunit delta	CCT4	57.8878	591.834	30.8	13	13	14
P27797	Calreticulin	CALR	48.1118	583.395	35.49	10	10	16
P36871	Phosphoglucomutase-1	PGM1	61.4105	567.283	32.74	14	14	17
P04843	Dolichyl-diphosphooligosaccharide--protein glycosyltransferase subunit 1	RPN1	68.5268	557.55	25.7	14	14	15
Q16555	Dihydropyrimidinase-related protein 2	DPYSL2	62.2546	557.491	30.24	11	11	14
P25705	ATP synthase subunit alpha, mitochondrial	ATP5F1A	59.7136	534.609	33.45	17	17	19
P05187	Alkaline phosphatase, placental type	ALPP	57.9173	500.637	22.06	9	9	11
O60701	UDP-glucose 6-dehydrogenase	UGDH	54.9893	489.212	28.74	11	11	12
P31943	Heterogeneous nuclear ribonucleoprotein H	HNRNPH1	49.1984	478.007	21.83	8	8	12
Q15084	Protein disulfide-isomerase A6	PDIA6	48.0913	466.261	30.68	10	10	11
P08779	Keratin, type I cytoskeletal 16	KRT16	51.2362	463.743	22.62	4	10	11
P30153	Serine/threonine-protein phosphatase 2A 65 kDa regulatory subunit A alpha isoform	PPP2R1A	65.2669	459.627	19.35	8	8	11
Q9Y265	RuvB-like 1	RUVBL1	50.1963	450.486	27.19	8	8	10
Q04695	Keratin, type I cytoskeletal 17	KRT17	48.076	446.374	26.16	5	11	11
P04259	Keratin, type II cytoskeletal 6B	KRT6B	60.0303	443.231	21.28	1	12	14
P31939	Bifunctional purine biosynthesis protein PURH	ATIC	64.5753	440.797	26.86	11	11	12
Q16881	Thioredoxin reductase 1, cytoplasmic	TXNRD1	70.8622	431.949	26.66	10	11	12
P11413	Glucose-6-phosphate 1-dehydrogenase	G6PD	59.219	428.429	22.14	9	9	11
P48668	Keratin, type II cytoskeletal 6C	KRT6C	59.9883	427.748	19.5	1	11	13
Q05639	Elongation factor 1-alpha 2	EEF1A2	50.4383	425.161	24.84	6	10	13
P80723	Brain acid soluble protein 1	BASP1	22.68	423.427	59.03	10	10	11
P06733	Alpha-enolase	ENO1	47.1393	422.547	32.26	9	9	10
P27338	Amine oxidase [flavin-containing] B	MAOB	58.7252	412.149	21.73	8	8	9
Q15233	Non-POU domain-containing octamer-binding protein	NONO	54.1973	409.533	28.87	11	11	12
P40227	T-complex protein 1 subunit zeta	CCT6A	57.9876	407.411	30.7	12	12	13
P23381	Tryptophan--tRNA ligase, cytoplasmic	WARS	53.1316	398.61	28.87	8	8	9
P06744	Glucose-6-phosphate isomerase	GPI	63.1072	395.833	19.35	8	8	10
P0DMV9	Heat shock 70 kDa protein 1B	HSPA1B	70.009	395.503	22	9	10	11
P49591	Serine--tRNA ligase, cytoplasmic	SARS	58.7401	391.336	23.54	9	9	10
P52292	Importin subunit alpha-1	KPNA2	57.8259	384.841	14.37	5	5	6
P12268	Inosine-5'-monophosphate dehydrogenase 2	IMPDH2	55.7696	379.988	28.79	11	11	12
P17987	T-complex protein 1 subunit alpha	TCP1	60.3056	379.372	17.45	8	8	9
P48643	T-complex protein 1 subunit epsilon	CCT5	59.6328	376.618	17.74	7	7	8
Q9UJS0	Calcium-binding mitochondrial carrier protein Aralar2	SLC25A13	74.1286	372.55	15.41	7	9	10
P14868	Aspartate--tRNA ligase, cytoplasmic	DARS	57.1	372.458	23.35	10	10	10
P02533	Keratin, type I cytoskeletal 14	KRT14	51.5294	368.002	21.4	2	10	10
P07099	Epoxide hydrolase 1	EPHX1	52.915	360.066	18.68	7	7	9
P50990	T-complex protein 1 subunit theta	CCT8	59.5825	360.046	18.25	9	9	9
P09914	Interferon-induced protein with tetratricopeptide repeats 1	IFIT1	55.3252	359.258	20.92	7	7	7
Q9BUF5	Tubulin beta-6 chain	TUBB6	49.825	352.513	18.39	2	7	9
Q9Y262	Eukaryotic translation initiation factor 3 subunit L	EIF3L	66.6844	349.764	17.55	8	8	8
P13647	Keratin, type II cytoskeletal 5	KRT5	62.34	342.414	14.41	3	9	11
P50995	Annexin A11	ANXA11	54.3551	335.39	17.03	7	7	8
Q01518	Adenylyl cyclase-associated protein 1	CAP1	51.8687	333.882	25.05	9	9	10
P04844	Dolichyl-diphosphooligosaccharide--protein glycosyltransferase subunit 2	RPN2	69.241	324.782	17.75	7	7	8
P49368	T-complex protein 1 subunit gamma	CCT3	60.4953	324.732	17.43	8	8	8
O43242	26S proteasome non-ATPase regulatory subunit 3	PSMD3	60.9395	316.518	16.67	7	7	8
O75083	WD repeat-containing protein 1	WDR1	66.1519	313.515	20.79	7	7	8
Q02790	Peptidyl-prolyl cis-trans isomerase FKBP4	FKBP4	51.7721	313.442	20.7	7	7	7
O95831	Apoptosis-inducing factor 1, mitochondrial	AIFM1	66.8589	308.295	16.64	8	8	8
O43776	Asparagine--tRNA ligase, cytoplasmic	NARS1	62.9025	303.088	16.06	7	7	7
O43175	D-3-phosphoglycerate dehydrogenase	PHGDH	56.6144	298.727	17.45	7	7	7
P12956	X-ray repair cross-complementing protein 6	XRCC6	69.7991	298.667	12.15	6	6	7
P54577	Tyrosine--tRNA ligase, cytoplasmic	YARS	59.1061	292.652	17.42	9	9	9
P04040	Catalase	CAT	59.7188	282.982	15.56	7	7	7
P48444	Coatomer subunit delta	ARCN1	57.1741	281.187	17.81	8	8	8
Q8NC51	Plasminogen activator inhibitor 1 RNA-binding protein	SERBP1	44.9385	279.57	22.79	7	7	7
Q16576	Histone-binding protein RBBP7	RBBP7	47.7902	275.288	20.24	4	7	7
P55809	Succinyl-CoA:3-ketoacid coenzyme A transferase 1, mitochondrial	OXCT1	56.1219	271.574	17.88	6	6	6
P43490	Nicotinamide phosphoribosyltransferase	NAMPT	55.4866	270.14	20.16	8	8	8
Q14134	Tripartite motif-containing protein 29	TRIM29	65.7933	269.083	14.97	7	7	7
P38606	V-type proton ATPase catalytic subunit A	ATP6V1A	68.2605	268.353	16.37	7	7	7
Q9Y230	RuvB-like 2	RUVBL2	51.1246	267.077	16.63	7	7	7
P09913	Interferon-induced protein with tetratricopeptide repeats 2	IFIT2	54.5975	263.339	12.5	5	5	5
O94925	Glutaminase kidney isoform, mitochondrial	GLS	73.4139	259.454	10.91	5	5	7
Q9UHX1	Poly(U)-binding-splicing factor PUF60	PUF60	59.8376	251.532	10.91	4	4	5
Q9Y285	Phenylalanine--tRNA ligase alpha subunit	FARSA	57.5275	250.953	12.6	6	6	6
P30837	Aldehyde dehydrogenase X, mitochondrial	ALDH1B1	57.1702	249.647	12.38	4	5	5
O60506	Heterogeneous nuclear ribonucleoprotein Q	SYNCRIP	69.5596	233.49	8.67	4	4	5
P02768	Serum albumin	ALB	69.3215	229.731	5.09	4	4	6
P51648	Aldehyde dehydrogenase family 3 member A2	ALDH3A2	54.8129	229.134	15.46	6	6	6
Q8WVM8	Sec1 family domain-containing protein 1	SCFD1	72.3341	227.245	9.03	4	4	4
P00367	Glutamate dehydrogenase 1, mitochondrial	GLUD1	61.3592	222.18	12.54	5	5	6
Q9Y3I0	tRNA-splicing ligase RtcB homolog	RTCB	55.1749	219.704	13.86	7	7	8
P49419	Alpha-aminoadipic semialdehyde dehydrogenase	ALDH7A1	58.4501	219.461	12.8	5	5	5
P05455	Lupus La protein	SSB	46.8082	216.327	15.44	5	5	5
P31948	Stress-induced-phosphoprotein 1	STIP1	62.5994	213.999	14.18	7	7	7
Q9NUU7	ATP-dependent RNA helicase DDX19A	DDX19A	53.9408	212.156	10.04	4	4	4
Q9NQC3	Reticulon-4	RTN4	129.851	212.101	7.3	5	5	5
Q13501	Sequestosome-1	SQSTM1	47.6569	210.381	14.09	4	4	4
P36957	Dihydrolipoyllysine-residue succinyltransferase component of 2-oxoglutarate dehydrogenase complex, mitochondrial	DLST	48.7245	209.245	11.92	4	4	5
Q8NBS9	Thioredoxin domain-containing protein 5	TXNDC5	47.5987	207.49	17.36	6	6	6
O75746	Calcium-binding mitochondrial carrier protein Aralar1	SLC25A12	74.7149	207.485	7.52	3	5	6
Q99733	Nucleosome assembly protein 1-like 4	NAP1L4	42.7969	206.557	18.13	4	5	5
P20042	Eukaryotic translation initiation factor 2 subunit 2	EIF2S2	38.3644	206.556	19.82	5	5	5
O00232	26S proteasome non-ATPase regulatory subunit 12	PSMD12	52.8706	205.85	14.25	6	6	6
Q96HE7	ERO1-like protein alpha	ERO1A	54.3581	205.834	11.11	4	4	4
P54578	Ubiquitin carboxyl-terminal hydrolase 14	USP14	56.033	204.4	10.93	4	4	4
P61221	ATP-binding cassette sub-family E member 1	ABCE1	67.271	203.291	8.68	4	4	4
O14879	Interferon-induced protein with tetratricopeptide repeats 3	IFIT3	55.9495	198.833	16.53	6	6	6
Q6DD88	Atlastin-3	ATL3	60.5034	198.113	9.61	4	4	5
P17844	Probable ATP-dependent RNA helicase DDX5	DDX5	69.1047	197.906	9.61	5	5	5
O95340	Bifunctional 3'-phosphoadenosine 5'-phosphosulfate synthase 2	PAPSS2	69.4566	196.061	7	3	3	4
Q96KP4	Cytosolic non-specific dipeptidase	CNDP2	52.8449	194.855	16.21	6	6	6
P05783	Keratin, type I cytoskeletal 18	KRT18	48.0285	188.387	13.72	5	6	6
P36578	60S ribosomal protein L4	RPL4	47.6674	183.817	13.11	5	5	5
Q9NVI7	ATPase family AAA domain-containing protein 3A	ATAD3A	71.3247	181.381	7.73	5	5	5
Q09028	Histone-binding protein RBBP4	RBBP4	47.6261	180.684	9.41	1	4	4
Q6NZI2	Caveolae-associated protein 1	CAVIN1	43.4498	180.429	11.54	3	3	3
P39656	Dolichyl-diphosphooligosaccharide--protein glycosyltransferase 48 kDa subunit	DDOST	50.769	179.652	10.09	4	4	4
Q9Y6N5	Sulfide:quinone oxidoreductase, mitochondrial	SQOR	49.9289	177.946	14.89	5	5	5
P54136	Arginine--tRNA ligase, cytoplasmic	RARS	75.3309	177.16	10.15	6	6	6
P50502	Hsc70-interacting protein	ST13	41.3055	172.658	15.18	5	5	5
P31040	Succinate dehydrogenase [ubiquinone] flavoprotein subunit, mitochondrial	SDHA	72.6453	172.085	6.93	4	4	4
O95747	Serine/threonine-protein kinase OSR1	OXSR1	57.9861	168.178	7.02	3	3	3
P08238	Heat shock protein HSP 90-beta	HSP90AB1	83.2121	167.833	6.49	4	4	4
P61158	Actin-related protein 3	ACTR3	47.341	164.731	16.27	4	4	4
Q9ULV4	Coronin-1C	CORO1C	53.2151	163.854	9.49	4	4	4
P21281	V-type proton ATPase subunit B, brain isoform	ATP6V1B2	56.4649	162.742	10.37	4	4	4
P34897	Serine hydroxymethyltransferase, mitochondrial	SHMT2	55.9577	161.455	10.12	4	5	5
P60709	Actin, cytoplasmic 1	ACTB	41.7097	161.228	10.93	3	3	3
P62495	Eukaryotic peptide chain release factor subunit 1	ETF1	49.0002	161.223	5.49	2	2	3
Q9BVP2	Guanine nucleotide-binding protein-like 3	GNL3	61.9545	161.181	4.01	2	2	3
P83111	Serine beta-lactamase-like protein LACTB, mitochondrial	LACTB	60.655	158.783	6.76	3	3	4
Q16851	UTP--glucose-1-phosphate uridylyltransferase	UGP2	56.9047	158.763	10.04	4	4	4
P26641	Elongation factor 1-gamma	EEF1G	50.0871	157.064	11.21	4	4	4
O60825	6-phosphofructo-2-kinase/fructose-2,6-bisphosphatase 2	PFKFB2	58.4397	154.535	9.9	4	4	4
A6NHL2	Tubulin alpha chain-like 3	TUBAL3	49.8767	152.931	8.3	1	3	3
P14866	Heterogeneous nuclear ribonucleoprotein L	HNRNPL	64.0924	151.059	9	4	4	5
P54727	UV excision repair protein RAD23 homolog B	RAD23B	43.1446	150.682	7.82	2	2	3
P30419	Glycylpeptide N-tetradecanoyltransferase 1	NMT1	56.7699	150.185	10.08	4	4	5
Q16401	26S proteasome non-ATPase regulatory subunit 5	PSMD5	56.1604	149.753	11.11	5	5	5
O76021	Ribosomal L1 domain-containing protein 1	RSL1D1	54.9389	148.587	11.84	5	5	5
O60684	Importin subunit alpha-7	KPNA6	59.9915	147.086	9.33	2	4	4
P31150	Rab GDP dissociation inhibitor alpha	GDI1	50.5501	144.203	9.62	3	3	3
P28838	Cytosol aminopeptidase	LAP3	56.1308	144.1	12.14	5	5	6
Q9BZZ5	Apoptosis inhibitor 5	API5	58.9679	143.954	6.49	2	2	2
P26196	Probable ATP-dependent RNA helicase DDX6	DDX6	54.3823	143.519	12.42	5	5	5
Q13838	Spliceosome RNA helicase DDX39B	DDX39B	48.9599	139.272	9.11	4	4	4
Q8NCA5	Protein FAM98A	FAM98A	55.2382	138.49	5.6	2	2	2
Q9HAW7	UDP-glucuronosyltransferase 1-7	UGT1A7	59.7794	136.019	6.23	3	3	3
Q9UHG3	Prenylcysteine oxidase 1	PCYOX1	56.6037	132.307	5.54	3	3	4
P07814	Bifunctional glutamate/proline--tRNA ligase	EPRS	170.483	130.752	1.92	2	2	2
P52294	Importin subunit alpha-5	KPNA1	60.1836	129.924	8.74	1	3	3
P05091	Aldehyde dehydrogenase, mitochondrial	ALDH2	56.3456	129.378	7.93	3	4	4
Q9NSD9	Phenylalanine--tRNA ligase beta subunit	FARSB	66.0735	127.473	6.45	4	4	4
P06865	Beta-hexosaminidase subunit alpha	HEXA	60.6643	123.494	6.43	3	3	3
O60443	Gasdermin-E	GSDME	54.5204	123.041	7.86	3	3	3
P55209	Nucleosome assembly protein 1-like 1	NAP1L1	45.3459	122.03	6.91	1	2	2
Q14498	RNA-binding protein 39	RBM39	59.3427	121.75	6.04	2	2	2
P12081	Histidine--tRNA ligase, cytoplasmic	HARS	57.3742	121.439	8.06	4	4	4
P23368	NAD-dependent malic enzyme, mitochondrial	ME2	65.4018	119.569	7.02	3	3	3
Q9UI10	Translation initiation factor eIF-2B subunit delta	EIF2B4	57.5213	119.141	4.97	2	2	2
P62191	26S proteasome regulatory subunit 4	PSMC1	49.1537	118.437	9.55	3	3	3
P55036	26S proteasome non-ATPase regulatory subunit 4	PSMD4	40.7112	117.643	7.69	2	2	2
P19338	Nucleolin	NCL	76.5684	117.191	3.94	2	2	2
Q15813	Tubulin-specific chaperone E	TBCE	59.309	117.093	5.88	2	2	2
Q16850	Lanosterol 14-alpha demethylase	CYP51A1	56.7695	116.607	7.36	3	3	3
P09622	Dihydrolipoyl dehydrogenase, mitochondrial	DLD	54.143	116.025	9.04	3	3	3
P19525	Interferon-induced, double-stranded RNA-activated protein kinase	EIF2AK2	62.0556	115.694	4.54	2	2	2
P41091	Eukaryotic translation initiation factor 2 subunit 3	EIF2S3	51.0772	114.59	6.36	2	2	2
Q8N684	Cleavage and polyadenylation specificity factor subunit 7	CPSF7	52.0183	113.882	5.73	3	3	3
Q9Y6E0	Serine/threonine-protein kinase 24	STK24	49.2773	113.581	6.32	2	2	2
Q99829	Copine-1	CPNE1	59.0215	112.928	6.33	3	3	3
Q9P258	Protein RCC2	RCC2	56.0492	112.479	5.36	3	3	3
Q5JTV8	Torsin-1A-interacting protein 1	TOR1AIP1	66.2083	112.213	6.69	3	3	3
O15371	Eukaryotic translation initiation factor 3 subunit D	EIF3D	63.9324	111.966	10.95	4	4	4
Q9Y2X3	Nucleolar protein 58	NOP58	59.5405	110.17	9.45	4	4	4
Q15046	Lysine--tRNA ligase	KARS1	68.0046	109.864	4.19	2	2	2
Q9BZK7	F-box-like/WD repeat-containing protein TBL1XR1	TBL1XR1	55.5601	108.531	7.59	2	2	2
Q9C0B1	Alpha-ketoglutarate-dependent dioxygenase FTO	FTO	58.2449	107.399	4.55	2	2	2
Q15833	Syntaxin-binding protein 2	STXBP2	66.4105	107.223	2.7	1	1	2
Q96I24	Far upstream element-binding protein 3	FUBP3	61.6022	105.067	5.07	3	3	3
Q13228	Methanethiol oxidase	SELENBP1	52.3576	102.79	8.69	3	3	3
P43034	Platelet-activating factor acetylhydrolase IB subunit alpha	PAFAH1B1	46.6082	102.646	8.05	3	3	3
P50579	Methionine aminopeptidase 2	METAP2	52.8581	102.586	7.74	3	3	3
Q96JJ7	Protein disulfide-isomerase TMX3	TMX3	51.8389	102.402	7.05	2	2	2
P26368	Splicing factor U2AF 65 kDa subunit	U2AF2	53.4672	102.171	6.11	2	2	2
P52272	Heterogeneous nuclear ribonucleoprotein M	HNRNPM	77.4643	101.586	3.7	2	2	2
P08243	Asparagine synthetase [glutamine-hydrolyzing]	ASNS	64.3286	100.885	7.31	3	3	3
Q15758	Neutral amino acid transporter B(0)	SLC1A5	56.5623	97.4607	3.88	2	2	2
Q13425	Beta-2-syntrophin	SNTB2	57.913	97.3516	4.44	2	2	2
Q96CS3	FAS-associated factor 2	FAF2	52.5905	97.2041	6.52	2	2	2
O75131	Copine-3	CPNE3	60.0921	96.8284	5.21	2	2	2
Q13217	DnaJ homolog subfamily C member 3	DNAJC3	57.5442	95.1016	4.17	2	2	2
P43003	Excitatory amino acid transporter 1	SLC1A3	59.5337	95.05	2.21	1	1	1
P11021	Endoplasmic reticulum chaperone BiP	HSPA5	72.2884	94.966	4.59	1	2	2
Q12874	Splicing factor 3A subunit 3	SF3A3	58.8123	93.68	4.19	1	1	1
P43686	26S proteasome regulatory subunit 6B	PSMC4	47.3365	93.4888	6.22	2	2	2
Q9UMS4	Pre-mRNA-processing factor 19	PRPF19	55.1463	93.4612	5.56	2	2	3
O95232	Luc7-like protein 3	LUC7L3	51.4351	91.84	4.17	1	1	1
Q9NPQ8	Synembryn-A	RIC8A	59.6715	91.0335	5.08	2	2	2
P02765	Alpha-2-HS-glycoprotein	AHSG	39.3157	90.2787	5.18	2	2	2
Q6XQN6	Nicotinate phosphoribosyltransferase	NAPRT	57.542	90.05	2.6	1	1	1
P52594	Arf-GAP domain and FG repeat-containing protein 1	AGFG1	58.2242	89.88	3.38	1	1	1
Q10589	Bone marrow stromal antigen 2	BST2	19.7563	89.7838	13.33	2	2	2
P31153	S-adenosylmethionine synthase isoform type-2	MAT2A	43.6333	89.47	3.8	1	1	1
Q9H8Y8	Golgi reassembly-stacking protein 2	GORASP2	47.116	88.8233	7.3	2	2	2
Q00005	Serine/threonine-protein phosphatase 2A 55 kDa regulatory subunit B beta isoform	PPP2R2B	51.6776	88.7	3.16	1	1	1
Q13283	Ras GTPase-activating protein-binding protein 1	G3BP1	52.1321	87.1049	4.29	2	2	2
Q13098	COP9 signalosome complex subunit 1	GPS1	55.5012	86.7599	4.48	2	2	2
Q9NNW7	Thioredoxin reductase 2, mitochondrial	TXNRD2	56.4716	86.7238	5.73	1	2	2
Q12797	Aspartyl/asparaginyl beta-hydroxylase	ASPH	85.8095	86.4	2.37	1	1	1
Q13162	Peroxiredoxin-4	PRDX4	30.5208	85.1046	11.07	3	3	3
P27824	Calnexin	CANX	67.5259	83.95	2.36	1	1	1
O60784	Target of Myb protein 1	TOM1	53.7849	83.9367	4.88	2	2	2
P53041	Serine/threonine-protein phosphatase 5	PPP5C	56.8423	83.8551	7.21	3	3	3
Q5D862	Filaggrin-2	FLG2	247.928	83.8	0.5	1	1	1
P09960	Leukotriene A-4 hydrolase	LTA4H	69.2412	83.7852	4.09	2	2	2
Q13547	Histone deacetylase 1	HDAC1	55.0677	83.2863	4.15	2	2	2
Q9H074	Polyadenylate-binding protein-interacting protein 1	PAIP1	53.4911	83.2051	4.18	2	2	2
Q13564	NEDD8-activating enzyme E1 regulatory subunit	NAE1	60.2086	83.0076	5.99	2	2	2
P02788	Lactotransferrin	LTF	78.1319	82.5425	2.96	2	2	2
P18031	Tyrosine-protein phosphatase non-receptor type 1	PTPN1	49.9348	82.43	2.99	1	1	1
Q02878	60S ribosomal protein L6	RPL6	32.7076	81.54	5.21	1	1	1
Q96A33	Coiled-coil domain-containing protein 47	CCDC47	55.8383	80.75	3.52	1	1	1
P01040	Cystatin-A	CSTA	10.9997	80.59	18.37	1	1	1
P08195	4F2 cell-surface antigen heavy chain	SLC3A2	67.9517	80.3621	4.13	2	2	2
Q9Y512	Sorting and assembly machinery component 50 homolog	SAMM50	51.9433	80.2016	3.84	2	2	2
Q13057	Bifunctional coenzyme A synthase	COASY	62.29	79.5222	3.9	2	2	2
P15291	Beta-1,4-galactosyltransferase 1	B4GALT1	43.8923	78.9374	4.77	2	2	2
P00390	Glutathione reductase, mitochondrial	GSR	56.221	78.4736	4.98	2	2	2
P15151	Poliovirus receptor	PVR	45.2738	77.99	3.36	1	1	1
P04004	Vitronectin	VTN	54.2712	77.0501	5.02	2	2	2
P81605	Dermcidin	DCD	11.2768	76.2804	20	2	2	2
Q6PI48	Aspartate--tRNA ligase, mitochondrial	DARS2	73.5161	75.8946	2.64	2	2	2
O43865	S-adenosylhomocysteine hydrolase-like protein 1	AHCYL1	58.9134	75.16	2.26	1	1	1
Q16822	Phosphoenolpyruvate carboxykinase [GTP], mitochondrial	PCK2	70.6536	74.93	2.5	1	1	1
P02042	Hemoglobin subunit delta	HBD	16.0453	74.28	6.8	1	1	1
P42167	Lamina-associated polypeptide 2, isoforms beta/gamma	TMPO	50.6395	74.0103	5.29	2	2	2
P67809	Y-box-binding protein 1	YBX1	35.9027	73.13	5.86	1	1	1
Q3LXA3	Triokinase/FMN cyclase	TKFC	58.91	72.2447	3.48	2	2	2
O60664	Perilipin-3	PLIN3	47.0459	71.54	2.76	1	1	1
Q96M27	Protein PRRC1	PRRC1	46.6718	71.09	3.82	1	1	1
P55010	Eukaryotic translation initiation factor 5	EIF5	49.1918	70.7583	5.8	2	2	2
P0CG48	Polyubiquitin-C	UBC	76.9915	70.2539	11.82	1	1	2
P49643	DNA primase large subunit	PRIM2	58.769	69.56	2.16	1	1	1
Q9BRR6	ADP-dependent glucokinase	ADPGK	54.0547	69.46	2.21	1	1	1
Q96TC7	Regulator of microtubule dynamics protein 3	RMDN3	52.086	68.84	3.62	1	1	1
P08962	CD63 antigen	CD63	25.6191	67.67	4.2	1	1	1
O00629	Importin subunit alpha-3	KPNA4	57.8506	67.5707	5.95	2	2	2
P34896	Serine hydroxymethyltransferase, cytosolic	SHMT1	53.049	67.5022	6.21	1	2	2
Q10471	Polypeptide N-acetylgalactosaminyltransferase 2	GALNT2	64.6915	67.47	3.5	1	1	1
Q53EL6	Programmed cell death protein 4	PDCD4	51.703	67.26	2.77	1	1	1
Q9H845	Complex I assembly factor ACAD9, mitochondrial	ACAD9	68.7167	66.9047	3.06	2	2	2
P07686	Beta-hexosaminidase subunit beta	HEXB	63.0712	66.9044	4.86	2	2	2
O75874	Isocitrate dehydrogenase [NADP] cytoplasmic	IDH1	46.6295	66.52	3.14	1	1	1
O75351	Vacuolar protein sorting-associated protein 4B	VPS4B	49.2715	65.842	4.73	2	2	2
P55072	Transitional endoplasmic reticulum ATPase	VCP	89.2657	64.76	2.11	1	1	1
P39748	Flap endonuclease 1	FEN1	42.5661	64.6596	7.11	2	2	2
Q6NUM9	All-trans-retinol 13,14-reductase	RETSAT	66.7767	64.44	1.97	1	1	1
Q13573	SNW domain-containing protein 1	SNW1	61.4565	64.11	2.8	1	1	1
P48454	Serine/threonine-protein phosphatase 2B catalytic subunit gamma isoform	PPP3CC	58.0923	63.36	1.95	1	1	1
Q9UNF0	Protein kinase C and casein kinase substrate in neurons protein 2	PACSIN2	55.7039	63.29	2.26	1	1	1
Q03252	Lamin-B2	LMNB2	69.9057	63.03	2.26	1	1	1
P28288	ATP-binding cassette sub-family D member 3	ABCD3	75.4276	63.0169	2.73	2	2	2
P46977	Dolichyl-diphosphooligosaccharide--protein glycosyltransferase subunit STT3A	STT3A	80.4768	62.4732	2.55	2	2	2
Q6UWP8	Suprabasin	SBSN	60.5046	62.34	9.15	1	1	1
P11172	Uridine 5'-monophosphate synthase	UMPS	52.1886	62.14	2.08	1	1	1
P12955	Xaa-Pro dipeptidase	PEPD	54.5129	61.5808	3.45	2	2	2
Q9H4M9	EH domain-containing protein 1	EHD1	60.5887	60.0274	3.37	2	2	2
P49593	Protein phosphatase 1F	PPM1F	49.8001	59.68	2.2	1	1	1
O00567	Nucleolar protein 56	NOP56	66.0087	58.68	2.19	1	1	1
P13674	Prolyl 4-hydroxylase subunit alpha-1	P4HA1	61.011	58.31	2.62	1	1	1
Q15392	Delta(24)-sterol reductase	DHCR24	60.062	58.3	1.55	1	1	1
Q15646	2'-5'-oligoadenylate synthase-like protein	OASL	59.1887	58.21	2.92	1	1	1
Q9UN86	Ras GTPase-activating protein-binding protein 2	G3BP2	54.0878	57.37	2.28	1	1	1
Q02252	Methylmalonate-semialdehyde dehydrogenase [acylating], mitochondrial	ALDH6A1	57.8027	57.02	2.06	1	1	1
Q96L92	Sorting nexin-27	SNX27	61.2265	56.72	2.22	1	1	1
Q9UJU6	Drebrin-like protein	DBNL	48.1776	55.76	2.56	1	1	1
O95302	Peptidyl-prolyl cis-trans isomerase FKBP9	FKBP9	63.0435	55.65	1.58	1	1	1
P08123	Collagen alpha-2(I) chain	COL1A2	129.235	55.16	1.32	1	1	1
Q92917	G-patch domain and KOW motifs-containing protein	GPKOW	52.1966	55.06	3.15	1	1	1
Q8NF37	Lysophosphatidylcholine acyltransferase 1	LPCAT1	59.1134	54.96	2.43	1	1	1
Q9P0V9	Septin-10	SEPTIN10	52.5596	54.89	3.08	1	1	1
Q15428	Splicing factor 3A subunit 2	SF3A2	49.2243	54.27	3.02	1	1	1
Q969V3	Nicalin	NCLN	62.9346	53.98	2.13	1	1	1
Q13247	Serine/arginine-rich splicing factor 6	SRSF6	39.5634	53.94	2.03	1	1	1
P02452	Collagen alpha-1(I) chain	COL1A1	138.857	53.47	0.61	1	1	1
Q14258	E3 ubiquitin/ISG15 ligase TRIM25	TRIM25	70.9277	52.48	1.9	1	1	1
Q96QD8	Sodium-coupled neutral amino acid transporter 2	SLC38A2	55.9895	52.3	3.16	1	1	1
Q13561	Dynactin subunit 2	DCTN2	44.2039	52.29	2.24	1	1	1
P08621	U1 small nuclear ribonucleoprotein 70 kDa	SNRNP70	51.5258	52.17	3.66	1	1	1
Q309B1	Tripartite motif-containing protein 16-like protein	TRIM16L	40.2803	52.08	1.72	1	1	1
Q92743	Serine protease HTRA1	HTRA1	51.2546	50.73	1.67	1	1	1
P38646	Stress-70 protein, mitochondrial	HSPA9	73.6348	50.57	1.77	1	1	1
O43670	BUB3-interacting and GLEBS motif-containing protein ZNF207	ZNF207	50.7171	50.51	2.51	1	1	1
P48163	NADP-dependent malic enzyme	ME1	64.1091	50.22	3.67	1	1	1
Q9Y5I4	Protocadherin alpha-C2	PCDHAC2	109.383	50.06	0.7	1	1	1
Q6YN16	Hydroxysteroid dehydrogenase-like protein 2	HSDL2	45.3655	50.02	2.63	1	1	1
O43660	Pleiotropic regulator 1	PLRG1	57.1581	48.92	1.56	1	1	1
Q15397	Pumilio homolog 3	PUM3	73.5383	48.72	1.23	1	1	1
P16949	Stathmin	STMN1	17.292	48.61	4.7	1	1	1
Q9BQ67	Glutamate-rich WD repeat-containing protein 1	GRWD1	49.3882	48.43	3.59	1	1	1
Q13177	Serine/threonine-protein kinase PAK 2	PAK2	58.0059	48.4	3.82	1	1	1
P50395	Rab GDP dissociation inhibitor beta	GDI2	50.6309	48.33	2.7	1	1	1
Q9NRG9	Aladin	AAAS	59.5363	48.07	2.01	1	1	1
Q9Y6G9	Cytoplasmic dynein 1 light intermediate chain 1	DYNC1LI1	56.544	47.75	1.72	1	1	1
P04217	Alpha-1B-glycoprotein	A1BG	54.2195	47.44	1.41	1	1	1
P16989	Y-box-binding protein 3	YBX3	40.066	47.25	2.96	1	1	1
Q8NDH3	Probable aminopeptidase NPEPL1	NPEPL1	55.8255	47	2.29	1	1	1
Q9BXS5	AP-1 complex subunit mu-1	AP1M1	48.5561	46.47	3.31	1	1	1
Q92734	Protein TFG	TFG	43.4212	46.47	2.5	1	1	1
Q14790	Caspase-8	CASP8	55.3556	46.26	2.3	1	1	1
P16278	Beta-galactosidase	GLB1	76.0266	45.97	2.36	1	1	1
P04062	Lysosomal acid glucosylceramidase	GBA	59.6782	45.4	2.43	1	1	1
Q9NRW7	Vacuolar protein sorting-associated protein 45	VPS45	65.0358	45.36	2.11	1	1	1
O43237	Cytoplasmic dynein 1 light intermediate chain 2	DYNC1LI2	54.0655	45.27	3.46	1	1	1
O15427	Monocarboxylate transporter 4	SLC16A3	49.4369	45.24	2.8	1	1	1
O76031	ATP-dependent Clp protease ATP-binding subunit clpX-like, mitochondrial	CLPX	69.1807	44.99	1.9	1	1	1
P20839	Inosine-5'-monophosphate dehydrogenase 1	IMPDH1	55.3705	44.68	2.33	1	1	1
Q9NVA2	Septin-11	SEPTIN11	49.3672	44.61	2.1	1	1	1
Q9C0H2	Protein tweety homolog 3	TTYH3	57.5079	44.33	2.87	1	1	1
O00712	Nuclear factor 1 B-type	NFIB	47.412	44.16	2.62	1	1	1
Q9H173	Nucleotide exchange factor SIL1	SIL1	52.052	43.87	1.74	1	1	1
P48723	Heat shock 70 kDa protein 13	HSPA13	51.8951	43.21	1.7	1	1	1
Q8NFJ5	Retinoic acid-induced protein 3	GPRC5A	40.2249	43.21	3.64	1	1	1
Q13492	Phosphatidylinositol-binding clathrin assembly protein	PICALM	70.71	42.87	1.69	1	1	1
Q96HU8	GTP-binding protein Di-Ras2	DIRAS2	22.4706	42.82	5.53	1	1	1
P35998	26S proteasome regulatory subunit 7	PSMC2	48.6031	42.78	3	1	1	1
Q9Y4Z0	U6 snRNA-associated Sm-like protein LSm4	LSM4	15.3399	42.3	5.04	1	1	1
Q8NH93	Olfactory receptor 1L3	OR1L3	36.6083	42.28	2.16	1	1	1
Q9NTJ5	Phosphatidylinositide phosphatase SAC1	SACM1L	66.924	42.24	1.7	1	1	1
P49902	Cytosolic purine 5'-nucleotidase	NT5C2	64.9283	41.82	1.25	1	1	1
Q9BZR8	Apoptosis facilitator Bcl-2-like protein 14	BCL2L14	36.5755	41.24	1.83	1	1	1
P57075	Ubiquitin-associated and SH3 domain-containing protein A	UBASH3A	74.0754	41.15	1.06	1	1	1
P01008	Antithrombin-III	SERPINC1	52.5689	40.7	1.94	1	1	1
Q9NZN5	Rho guanine nucleotide exchange factor 12	ARHGEF12	173.125	39.94	0.45	1	1	1
P07602	Prosaposin	PSAP	58.0739	39.69	2.48	1	1	1
P11166	Solute carrier family 2, facilitated glucose transporter member 1	SLC2A1	54.0485	38.82	1.63	1	1	1
Q9NQS1	Cell death regulator Aven	AVEN	38.4829	38.82	3.04	1	1	1
Q8N1G4	Leucine-rich repeat-containing protein 47	LRRC47	63.4337	38.21	3.09	1	1	1
P15529	Membrane cofactor protein	CD46	43.7187	38.11	2.04	1	1	1
Q9BY44	Eukaryotic translation initiation factor 2A	EIF2A	64.9492	37.74	1.71	1	1	1
Q8N239	Kelch-like protein 34	KLHL34	70.5679	37.17	1.09	1	1	1
P30566	Adenylosuccinate lyase	ADSL	54.854	36.88	2.69	1	1	1
P14923	Junction plakoglobin	JUP	81.6927	36.62	0.94	1	1	1
A6NMY6	Putative annexin A2-like protein	ANXA2P2	38.6348	34.35	4.72	1	1	1
Q15650	Activating signal cointegrator 1	TRIP4	66.1049	33.6	1.38	1	1	1
