# Supplementary material for: Identification and functional analysis of the SARS-COV-2 nucleocapsid protein
Source: BMC Microbiol. 2021 Feb 22;21:58. doi: 10.1186/s12866-021-02107-3 (PMC7898026; doi:10.1186/s12866-021-02107-3)
Supplement: Supplementary file 4 — Additional file 4: Supplementary file 1. The sequence data of Mass Spectrometry Analysis. [file 12866_2021_2107_MOESM4_ESM.zip › SA082GP_N2_Mass_Information.xlsx]

## Sheet: Sheet1
蛋白编号	蛋白名称	基因名称	蛋白分子量（KDa）	蛋白打分值	序列覆盖率（%）	特异性肽段数目	肽段数目	二级谱图数目
Accession	Protein names	Gene names	MW [kDa]	Protein score	Sequence coverage (%)	# Unique Peptides	# Peptides	# PSMs
P14618	Pyruvate kinase PKM	PKM	57.9	1733.64	58.95	28	28	46
P04264	Keratin, type II cytoskeletal 1	KRT1	65.999	1531.27	42.24	16	20	37
P13645	Keratin, type I cytoskeletal 10	KRT10	58.7917	1524.95	46.58	22	24	35
P35527	Keratin, type I cytoskeletal 9	KRT9	62.0268	1466.08	52.33	21	21	28
P35908	Keratin, type II cytoskeletal 2 epidermal	KRT2	65.3932	1327.55	46.95	19	23	28
P10809	60 kDa heat shock protein, mitochondrial	HSPD1	61.0164	1043.77	43.11	16	16	22
Q86YZ3	Hornerin	HRNR	282.228	947.478	20.56	16	16	24
P08729	Keratin, type II cytoskeletal 7	KRT7	51.3543	817.356	46.7	15	19	22
P13797	Plastin-3	PLS3	70.7662	796.017	30.63	17	17	20
P68104	Elongation factor 1-alpha 1	EEF1A1	50.1091	795.135	31.39	8	13	21
P05787	Keratin, type II cytoskeletal 8	KRT8	53.6711	749.923	37.47	11	17	20
P08670	Vimentin	VIM	53.6191	740.352	40.56	16	17	18
P68366	Tubulin alpha-4A chain	TUBA4A	49.8924	721.582	49.55	7	15	18
P06576	ATP synthase subunit beta, mitochondrial	ATP5F1B	56.5246	717.138	42.72	15	15	18
P06733	Alpha-enolase	ENO1	47.1393	656.796	48.39	13	13	17
Q9BQE3	Tubulin alpha-1C chain	TUBA1C	49.8635	643.469	45.21	5	13	17
P29401	Transketolase	TKT	67.8347	641.18	30.34	13	13	18
P07437	Tubulin beta chain	TUBB	49.639	627.739	39.86	4	14	17
P30101	Protein disulfide-isomerase A3	PDIA3	56.7468	603.217	34.85	13	13	15
P02545	Prelamin-A/C	LMNA	74.0947	602.386	25.75	16	16	17
P78371	T-complex protein 1 subunit beta	CCT2	57.4521	598.256	33.46	12	12	14
P49748	Very long-chain specific acyl-CoA dehydrogenase, mitochondrial	ACADVL	70.3454	589.624	24.89	12	12	13
Q04695	Keratin, type I cytoskeletal 17	KRT17	48.076	542.386	30.79	6	13	14
P61978	Heterogeneous nuclear ribonucleoprotein K	HNRNPK	50.9444	536.146	26.78	11	11	15
P02538	Keratin, type II cytoskeletal 6A	KRT6A	60.0083	497.826	24.65	5	13	15
Q16555	Dihydropyrimidinase-related protein 2	DPYSL2	62.2546	491.289	27.62	10	10	11
P05783	Keratin, type I cytoskeletal 18	KRT18	48.0285	489.298	32.33	11	12	14
P07237	Protein disulfide-isomerase	P4HB	57.0807	488.882	28.74	11	11	14
P68371	Tubulin beta-4B chain	TUBB4B	49.799	479.653	29.21	1	11	13
P02533	Keratin, type I cytoskeletal 14	KRT14	51.5294	479.649	30.51	4	13	14
Q05639	Elongation factor 1-alpha 2	EEF1A2	50.4383	469.582	25.05	4	9	14
P25705	ATP synthase subunit alpha, mitochondrial	ATP5F1A	59.7136	461.063	24.95	12	12	13
P04843	Dolichyl-diphosphooligosaccharide--protein glycosyltransferase subunit 1	RPN1	68.5268	446.486	23.39	11	11	12
P13647	Keratin, type II cytoskeletal 5	KRT5	62.34	437.955	20.34	5	13	15
Q99832	T-complex protein 1 subunit eta	CCT7	59.3289	433.788	22.84	9	9	10
P31943	Heterogeneous nuclear ribonucleoprotein H	HNRNPH1	49.1984	426.111	26.28	9	9	10
P50991	T-complex protein 1 subunit delta	CCT4	57.8878	417.74	27.27	9	10	10
Q15084	Protein disulfide-isomerase A6	PDIA6	48.0913	417.082	27.5	9	9	10
P30153	Serine/threonine-protein phosphatase 2A 65 kDa regulatory subunit A alpha isoform	PPP2R1A	65.2669	412.86	16.81	8	8	11
P27797	Calreticulin	CALR	48.1118	409.597	40.05	11	11	12
Q16658	Fascin	FSCN1	54.4961	406.737	24.34	10	10	11
Q16881	Thioredoxin reductase 1, cytoplasmic	TXNRD1	70.8622	390.855	23.27	11	11	12
P08779	Keratin, type I cytoskeletal 16	KRT16	51.2362	381.672	22.2	4	10	11
P07099	Epoxide hydrolase 1	EPHX1	52.915	378.042	20.88	6	6	9
P11142	Heat shock cognate 71 kDa protein	HSPA8	70.8542	370.308	18.73	9	10	11
P05187	Alkaline phosphatase, placental type	ALPP	57.9173	369.495	20.93	8	8	9
P49368	T-complex protein 1 subunit gamma	CCT3	60.4953	362.558	20.37	10	10	10
P48643	T-complex protein 1 subunit epsilon	CCT5	59.6328	348.049	17.74	6	7	8
Q07065	Cytoskeleton-associated protein 4	CKAP4	65.9827	346.625	18.44	8	8	8
P11413	Glucose-6-phosphate 1-dehydrogenase	G6PD	59.219	336.879	19.03	8	8	9
P80723	Brain acid soluble protein 1	BASP1	22.68	332.533	59.03	10	10	10
P0DMV9	Heat shock 70 kDa protein 1B	HSPA1B	70.009	325.564	17	7	8	9
O60701	UDP-glucose 6-dehydrogenase	UGDH	54.9893	304.591	18.02	6	6	7
Q15233	Non-POU domain-containing octamer-binding protein	NONO	54.1973	297.417	15.29	5	5	7
P50990	T-complex protein 1 subunit theta	CCT8	59.5825	293.592	13.32	6	6	6
P49591	Serine--tRNA ligase, cytoplasmic	SARS	58.7401	283.338	12.26	6	6	7
O43776	Asparagine--tRNA ligase, cytoplasmic	NARS1	62.9025	275.904	16.42	7	7	7
P40227	T-complex protein 1 subunit zeta	CCT6A	57.9876	275.469	17.33	8	8	8
O00232	26S proteasome non-ATPase regulatory subunit 12	PSMD12	52.8706	270.161	18.86	7	7	7
Q02790	Peptidyl-prolyl cis-trans isomerase FKBP4	FKBP4	51.7721	269.774	23.31	7	7	7
P06744	Glucose-6-phosphate isomerase	GPI	63.1072	258.712	16.49	7	7	7
Q9BUF5	Tubulin beta-6 chain	TUBB6	49.825	258.316	17.49	2	7	8
P36871	Phosphoglucomutase-1	PGM1	61.4105	256.76	15.48	6	6	6
Q9Y265	RuvB-like 1	RUVBL1	50.1963	255.328	20.61	7	7	8
P31939	Bifunctional purine biosynthesis protein PURH	ATIC	64.5753	255.221	17.57	7	7	7
P17987	T-complex protein 1 subunit alpha	TCP1	60.3056	254.087	17.27	8	8	8
P39656	Dolichyl-diphosphooligosaccharide--protein glycosyltransferase 48 kDa subunit	DDOST	50.769	249.945	15.57	6	6	6
P43490	Nicotinamide phosphoribosyltransferase	NAMPT	55.4866	241.124	17.11	8	8	8
P09914	Interferon-induced protein with tetratricopeptide repeats 1	IFIT1	55.3252	240.327	12.55	4	4	5
P26599	Polypyrimidine tract-binding protein 1	PTBP1	57.1856	236.96	12.05	4	4	5
P12268	Inosine-5'-monophosphate dehydrogenase 2	IMPDH2	55.7696	236.311	14.59	6	6	6
P04040	Catalase	CAT	59.7188	229.4	10.25	4	4	4
P60709	Actin, cytoplasmic 1	ACTB	41.7097	228.047	21.07	5	5	6
P26641	Elongation factor 1-gamma	EEF1G	50.0871	226.042	18.08	5	5	5
P36578	60S ribosomal protein L4	RPL4	47.6674	225.737	24.12	8	8	8
P27338	Amine oxidase [flavin-containing] B	MAOB	58.7252	225.054	11.54	4	4	4
P02768	Serum albumin	ALB	69.3215	224.033	7.22	5	5	6
P54577	Tyrosine--tRNA ligase, cytoplasmic	YARS	59.1061	217.826	13.64	7	7	7
P14866	Heterogeneous nuclear ribonucleoprotein L	HNRNPL	64.0924	217.404	11.71	5	5	7
P23381	Tryptophan--tRNA ligase, cytoplasmic	WARS	53.1316	213.722	17.62	6	6	6
Q12797	Aspartyl/asparaginyl beta-hydroxylase	ASPH	85.8095	211.658	5.67	2	2	2
Q01518	Adenylyl cyclase-associated protein 1	CAP1	51.8687	210.7	12.21	4	4	4
P55809	Succinyl-CoA:3-ketoacid coenzyme A transferase 1, mitochondrial	OXCT1	56.1219	201.42	11.73	4	4	4
O95831	Apoptosis-inducing factor 1, mitochondrial	AIFM1	66.8589	199.356	10.77	5	5	5
P05455	Lupus La protein	SSB	46.8082	199.106	17.65	6	6	6
P34897	Serine hydroxymethyltransferase, mitochondrial	SHMT2	55.9577	197.481	16.27	6	7	7
O75083	WD repeat-containing protein 1	WDR1	66.1519	197.223	9.9	3	3	3
Q9UJS0	Calcium-binding mitochondrial carrier protein Aralar2	SLC25A13	74.1286	195.311	8.15	5	5	5
O43242	26S proteasome non-ATPase regulatory subunit 3	PSMD3	60.9395	189.904	11.8	5	5	5
O43175	D-3-phosphoglycerate dehydrogenase	PHGDH	56.6144	189.64	14.45	6	6	6
Q9NQC3	Reticulon-4	RTN4	129.851	188.472	4.45	4	4	4
Q13838	Spliceosome RNA helicase DDX39B	DDX39B	48.9599	187.743	17.99	6	6	6
P48444	Coatomer subunit delta	ARCN1	57.1741	181.787	13.5	6	6	6
P50395	Rab GDP dissociation inhibitor beta	GDI2	50.6309	181.739	13.93	4	4	4
O60506	Heterogeneous nuclear ribonucleoprotein Q	SYNCRIP	69.5596	176.864	8.03	4	4	5
Q9Y6N5	Sulfide:quinone oxidoreductase, mitochondrial	SQOR	49.9289	176.229	10	4	4	4
O95340	Bifunctional 3'-phosphoadenosine 5'-phosphosulfate synthase 2	PAPSS2	69.4566	176.009	6.03	3	3	4
Q13501	Sequestosome-1	SQSTM1	47.6569	171.806	10.68	3	3	3
Q96HE7	ERO1-like protein alpha	ERO1A	54.3581	168.606	8.55	3	3	3
O14879	Interferon-induced protein with tetratricopeptide repeats 3	IFIT3	55.9495	166.928	12.24	5	5	5
O94925	Glutaminase kidney isoform, mitochondrial	GLS	73.4139	165.732	8.67	4	4	5
P52209	6-phosphogluconate dehydrogenase, decarboxylating	PGD	53.106	157.903	10.14	4	4	4
Q9Y285	Phenylalanine--tRNA ligase alpha subunit	FARSA	57.5275	157.312	10.04	4	4	4
P51648	Aldehyde dehydrogenase family 3 member A2	ALDH3A2	54.8129	153.55	12.99	5	5	5
P14868	Aspartate--tRNA ligase, cytoplasmic	DARS	57.1	153.467	9.78	4	4	4
P30837	Aldehyde dehydrogenase X, mitochondrial	ALDH1B1	57.1702	152.103	8.9	2	3	3
O15371	Eukaryotic translation initiation factor 3 subunit D	EIF3D	63.9324	150.732	8.94	3	3	4
P09913	Interferon-induced protein with tetratricopeptide repeats 2	IFIT2	54.5975	150.101	9.32	4	4	4
Q14134	Tripartite motif-containing protein 29	TRIM29	65.7933	149.405	8.5	4	4	4
Q9Y262	Eukaryotic translation initiation factor 3 subunit L	EIF3L	66.6844	148.733	6.56	4	4	4
P62495	Eukaryotic peptide chain release factor subunit 1	ETF1	49.0002	147.037	10.53	4	4	4
A6NHL2	Tubulin alpha chain-like 3	TUBAL3	49.8767	146.463	8.3	1	3	3
P54578	Ubiquitin carboxyl-terminal hydrolase 14	USP14	56.033	146.192	6.07	2	2	2
Q5D862	Filaggrin-2	FLG2	247.928	145.297	0.96	2	2	2
O95747	Serine/threonine-protein kinase OSR1	OXSR1	57.9861	143.436	7.02	3	3	3
P00367	Glutamate dehydrogenase 1, mitochondrial	GLUD1	61.3592	140.88	7.17	3	3	3
Q9NVI7	ATPase family AAA domain-containing protein 3A	ATAD3A	71.3247	140.167	8.2	5	5	5
P02458	Collagen alpha-1(II) chain	COL2A1	141.699	138.947	2.42	3	3	3
P49419	Alpha-aminoadipic semialdehyde dehydrogenase	ALDH7A1	58.4501	138.492	5.57	2	2	2
P12081	Histidine--tRNA ligase, cytoplasmic	HARS	57.3742	136.664	5.7	3	3	3
Q9Y230	RuvB-like 2	RUVBL2	51.1246	136.575	9.07	4	4	4
P52292	Importin subunit alpha-1	KPNA2	57.8259	134.99	6.24	2	2	3
P83111	Serine beta-lactamase-like protein LACTB, mitochondrial	LACTB	60.655	130.122	6.58	3	3	3
Q8NBS9	Thioredoxin domain-containing protein 5	TXNDC5	47.5987	129.643	9.49	3	3	3
Q9UHX1	Poly(U)-binding-splicing factor PUF60	PUF60	59.8376	128.652	7.51	3	3	3
P31948	Stress-induced-phosphoprotein 1	STIP1	62.5994	127.845	7	3	3	3
P41091	Eukaryotic translation initiation factor 2 subunit 3	EIF2S3	51.0772	127.789	8.05	3	3	3
P54136	Arginine--tRNA ligase, cytoplasmic	RARS	75.3309	126.935	9.09	5	5	5
P12956	X-ray repair cross-complementing protein 6	XRCC6	69.7991	124.72	5.58	3	3	4
P50995	Annexin A11	ANXA11	54.3551	123.568	9.7	4	4	4
O95232	Luc7-like protein 3	LUC7L3	51.4351	122.106	9.95	3	3	3
P26368	Splicing factor U2AF 65 kDa subunit	U2AF2	53.4672	122.049	9.05	3	3	3
Q92734	Protein TFG	TFG	43.4212	121.729	13.25	3	3	3
Q9ULV4	Coronin-1C	CORO1C	53.2151	120.946	5.27	2	2	2
Q16576	Histone-binding protein RBBP7	RBBP7	47.7902	120.718	8.24	2	3	3
Q09028	Histone-binding protein RBBP4	RBBP4	47.6261	119.159	5.65	1	2	2
Q9H0S4	Probable ATP-dependent RNA helicase DDX47	DDX47	50.6147	118.077	5.71	2	2	2
P09622	Dihydrolipoyl dehydrogenase, mitochondrial	DLD	54.143	116.993	7.07	3	3	3
Q8NC51	Plasminogen activator inhibitor 1 RNA-binding protein	SERBP1	44.9385	113.011	6.62	2	2	2
Q8NCA5	Protein FAM98A	FAM98A	55.2382	112.071	5.6	2	2	2
Q14498	RNA-binding protein 39	RBM39	59.3427	110.886	6.04	2	2	2
Q96KP4	Cytosolic non-specific dipeptidase	CNDP2	52.8449	110.612	11.37	3	3	3
P07355	Annexin A2	ANXA2	38.5798	107.385	8.26	2	2	2
Q9Y3I0	tRNA-splicing ligase RtcB homolog	RTCB	55.1749	107.143	6.53	3	3	3
P05109	Protein S100-A8	S100A8	10.8276	106.597	23.66	2	2	2
Q9NUU7	ATP-dependent RNA helicase DDX19A	DDX19A	53.9408	106.54	5.65	2	2	2
P62191	26S proteasome regulatory subunit 4	PSMC1	49.1537	105.528	7.05	3	3	3
P20042	Eukaryotic translation initiation factor 2 subunit 2	EIF2S2	38.3644	105.222	9.61	3	3	3
P30419	Glycylpeptide N-tetradecanoyltransferase 1	NMT1	56.7699	104.217	7.86	3	3	3
P05091	Aldehyde dehydrogenase, mitochondrial	ALDH2	56.3456	101.338	5.42	2	3	3
P81605	Dermcidin	DCD	11.2768	99.7861	20	2	2	2
P55209	Nucleosome assembly protein 1-like 1	NAP1L1	45.3459	98.2134	6.91	2	2	2
P31150	Rab GDP dissociation inhibitor alpha	GDI1	50.5501	97.7054	9.62	3	3	3
Q86U42	Polyadenylate-binding protein 2	PABPN1	32.729	97.0064	8.82	2	2	2
Q16851	UTP--glucose-1-phosphate uridylyltransferase	UGP2	56.9047	96.9163	8.27	3	3	3
P60842	Eukaryotic initiation factor 4A-I	EIF4A1	46.1246	96.6604	8.37	3	3	3
P26196	Probable ATP-dependent RNA helicase DDX6	DDX6	54.3823	95.8869	7.25	3	3	3
O60825	6-phosphofructo-2-kinase/fructose-2,6-bisphosphatase 2	PFKFB2	58.4397	95.7888	6.34	3	3	3
Q6NZI2	Caveolae-associated protein 1	CAVIN1	43.4498	95.24	4.62	1	1	1
P31153	S-adenosylmethionine synthase isoform type-2	MAT2A	43.6333	94.1663	11.9	3	3	3
P04004	Vitronectin	VTN	54.2712	94.0461	5.02	2	2	2
P61158	Actin-related protein 3	ACTR3	47.341	93.3791	8.61	2	2	2
P01040	Cystatin-A	CSTA	10.9997	93.17	18.37	1	1	1
P02765	Alpha-2-HS-glycoprotein	AHSG	39.3157	92.953	5.18	2	2	2
O60664	Perilipin-3	PLIN3	47.0459	92.5949	6.68	2	2	2
O76021	Ribosomal L1 domain-containing protein 1	RSL1D1	54.9389	89.4021	5.92	3	3	3
P21281	V-type proton ATPase subunit B, brain isoform	ATP6V1B2	56.4649	88.924	4.5	2	2	2
P28838	Cytosol aminopeptidase	LAP3	56.1308	87.9511	6.36	3	3	3
Q13283	Ras GTPase-activating protein-binding protein 1	G3BP1	52.1321	85.9552	4.29	2	2	2
P20073	Annexin A7	ANXA7	52.7058	85.9181	4.92	2	2	2
Q9UMS4	Pre-mRNA-processing factor 19	PRPF19	55.1463	85.6367	5.56	2	2	2
P02788	Lactotransferrin	LTF	78.1319	85.3172	2.96	2	2	2
Q96JJ7	Protein disulfide-isomerase TMX3	TMX3	51.8389	84.5738	6.39	2	2	2
P0CG48	Polyubiquitin-C	UBC	76.9915	84.4229	11.82	1	1	2
Q6DD88	Atlastin-3	ATL3	60.5034	82.5896	4.25	2	2	2
Q8IZP2	Putative protein FAM10A4	ST13P4	27.3897	82.1075	12.92	3	3	3
P36957	Dihydrolipoyllysine-residue succinyltransferase component of 2-oxoglutarate dehydrogenase complex, mitochondrial	DLST	48.7245	81.953	1.77	1	1	2
Q6XQN6	Nicotinate phosphoribosyltransferase	NAPRT	57.542	80.97	2.6	1	1	1
P02774	Vitamin D-binding protein	GC	52.8829	79.49	3.59	1	1	1
O43865	S-adenosylhomocysteine hydrolase-like protein 1	AHCYL1	58.9134	79.25	2.26	1	1	1
Q9HAW7	UDP-glucuronosyltransferase 1-7	UGT1A7	59.7794	78.4934	3.96	2	2	2
P23368	NAD-dependent malic enzyme, mitochondrial	ME2	65.4018	77.3219	4.11	2	2	2
P16989	Y-box-binding protein 3	YBX3	40.066	77.1832	9.14	2	2	2
P34896	Serine hydroxymethyltransferase, cytosolic	SHMT1	53.049	77.0289	5.38	1	2	2
Q9BZZ5	Apoptosis inhibitor 5	API5	58.9679	75.535	5.53	2	2	2
P02452	Collagen alpha-1(I) chain	COL1A1	138.857	73.7838	1.23	2	2	2
P52272	Heterogeneous nuclear ribonucleoprotein M	HNRNPM	77.4643	71.95	2.19	1	1	1
P67809	Y-box-binding protein 1	YBX1	35.9027	71.52	5.86	1	1	1
Q9BXS5	AP-1 complex subunit mu-1	AP1M1	48.5561	71.2835	4.26	2	2	2
Q00005	Serine/threonine-protein phosphatase 2A 55 kDa regulatory subunit B beta isoform	PPP2R2B	51.6776	70.8	3.16	1	1	1
P06865	Beta-hexosaminidase subunit alpha	HEXA	60.6643	70.7471	4.16	2	2	2
Q13098	COP9 signalosome complex subunit 1	GPS1	55.5012	70.1	3.05	1	1	1
P18031	Tyrosine-protein phosphatase non-receptor type 1	PTPN1	49.9348	69.78	2.99	1	1	1
P00390	Glutathione reductase, mitochondrial	GSR	56.221	69.5077	4.98	2	2	2
Q13228	Methanethiol oxidase	SELENBP1	52.3576	69.1609	4.87	2	2	2
P08962	CD63 antigen	CD63	25.6191	67.56	4.2	1	1	1
O75874	Isocitrate dehydrogenase [NADP] cytoplasmic	IDH1	46.6295	67.2	3.14	1	1	1
P08243	Asparagine synthetase [glutamine-hydrolyzing]	ASNS	64.3286	66.91	1.78	1	1	1
P00966	Argininosuccinate synthase	ASS1	46.501	66.91	1.7	1	1	1
P48163	NADP-dependent malic enzyme	ME1	64.1091	66.4885	5.07	2	2	2
Q02878	60S ribosomal protein L6	RPL6	32.7076	64.86	5.21	1	1	1
Q6NUM9	All-trans-retinol 13,14-reductase	RETSAT	66.7767	64.27	1.97	1	1	1
Q9H074	Polyadenylate-binding protein-interacting protein 1	PAIP1	53.4911	64.16	2.3	1	1	1
Q9P289	Serine/threonine-protein kinase 26	STK26	46.4996	63.18	3.85	1	1	1
Q02413	Desmoglein-1	DSG1	113.676	62.8261	2.48	2	2	2
O60784	Target of Myb protein 1	TOM1	53.7849	62.68	2.64	1	1	1
Q9Y383	Putative RNA-binding protein Luc7-like 2	LUC7L2	46.4856	61.82	3.83	1	1	1
Q9H8Y8	Golgi reassembly-stacking protein 2	GORASP2	47.116	61.74	2.65	1	1	1
Q9H845	Complex I assembly factor ACAD9, mitochondrial	ACAD9	68.7167	61.6456	3.38	2	2	2
Q15046	Lysine--tRNA ligase	KARS1	68.0046	61.6	2.18	1	1	1
P38606	V-type proton ATPase catalytic subunit A	ATP6V1A	68.2605	61.31	1.78	1	1	1
Q15646	2'-5'-oligoadenylate synthase-like protein	OASL	59.1887	60.8	2.92	1	1	1
P38919	Eukaryotic initiation factor 4A-III	EIF4A3	46.8412	60.75	2.92	1	1	1
P04406	Glyceraldehyde-3-phosphate dehydrogenase	GAPDH	36.0304	60.6	4.18	1	1	1
P07686	Beta-hexosaminidase subunit beta	HEXB	63.0712	60.14	1.98	1	1	1
P17844	Probable ATP-dependent RNA helicase DDX5	DDX5	69.1047	60.01	1.95	1	1	1
Q13564	NEDD8-activating enzyme E1 regulatory subunit	NAE1	60.2086	59.98	2.81	1	1	1
Q9UJU6	Drebrin-like protein	DBNL	48.1776	59.24	2.56	1	1	1
O43172	U4/U6 small nuclear ribonucleoprotein Prp4	PRPF4	58.4124	58.8	2.68	1	1	1
P08238	Heat shock protein HSP 90-beta	HSP90AB1	83.2121	58.56	2.07	1	1	1
P17980	26S proteasome regulatory subunit 6A	PSMC3	49.1725	58.31	3.42	1	1	1
Q5JTV8	Torsin-1A-interacting protein 1	TOR1AIP1	66.2083	58.05	2.4	1	1	1
P11172	Uridine 5'-monophosphate synthase	UMPS	52.1886	57.56	2.08	1	1	1
O60684	Importin subunit alpha-7	KPNA6	59.9915	57.29	2.61	1	1	1
Q15293	Reticulocalbin-1	RCN1	38.8662	57.05	4.53	1	1	1
O43237	Cytoplasmic dynein 1 light intermediate chain 2	DYNC1LI2	54.0655	57.0019	6.5	2	2	2
Q13425	Beta-2-syntrophin	SNTB2	57.913	56.99	2.41	1	1	1
O15269	Serine palmitoyltransferase 1	SPTLC1	52.7105	56.77	2.96	1	1	1
P12955	Xaa-Pro dipeptidase	PEPD	54.5129	56.2866	3.65	2	2	2
Q8WWY3	U4/U6 small nuclear ribonucleoprotein Prp31	PRPF31	55.4214	55.94	1.4	1	1	1
P49411	Elongation factor Tu, mitochondrial	TUFM	49.5102	55.89	1.33	1	1	1
P61221	ATP-binding cassette sub-family E member 1	ABCE1	67.271	55.27	2	1	1	1
P02042	Hemoglobin subunit delta	HBD	16.0453	54.27	6.8	1	1	1
P07814	Bifunctional glutamate/proline--tRNA ligase	EPRS	170.483	54.09	0.73	1	1	1
Q8N684	Cleavage and polyadenylation specificity factor subunit 7	CPSF7	52.0183	54.09	1.7	1	1	1
P43686	26S proteasome regulatory subunit 6B	PSMC4	47.3365	54	4.31	1	1	1
Q13247	Serine/arginine-rich splicing factor 6	SRSF6	39.5634	53.97	2.03	1	1	1
O00505	Importin subunit alpha-4	KPNA3	57.7748	53.83	2.69	1	1	1
P19338	Nucleolin	NCL	76.5684	53.68	1.97	1	1	1
Q9BVP2	Guanine nucleotide-binding protein-like 3	GNL3	61.9545	53.36	1.28	1	1	1
Q15833	Syntaxin-binding protein 2	STXBP2	66.4105	52.94	2.7	1	1	1
P15924	Desmoplakin	DSP	331.569	51.97	0.24	1	1	1
Q53T59	HCLS1-binding protein 3	HS1BP3	42.7539	51.93	2.55	1	1	1
P19525	Interferon-induced, double-stranded RNA-activated protein kinase	EIF2AK2	62.0556	51.52	2	1	1	1
P15151	Poliovirus receptor	PVR	45.2738	51.03	3.36	1	1	1
Q99829	Copine-1	CPNE1	59.0215	50.4	1.68	1	1	1
Q92743	Serine protease HTRA1	HTRA1	51.2546	49.81	1.67	1	1	1
Q13057	Bifunctional coenzyme A synthase	COASY	62.29	49.8	1.77	1	1	1
Q14790	Caspase-8	CASP8	55.3556	49.57	2.09	1	1	1
P08174	Complement decay-accelerating factor	CD55	41.3736	49.45	4.99	1	1	1
Q5T750	Skin-specific protein 32	XP32	26.2193	49.33	3.2	1	1	1
P07954	Fumarate hydratase, mitochondrial	FH	54.6022	48.81	4.12	1	1	1
Q9NRW7	Vacuolar protein sorting-associated protein 45	VPS45	65.0358	48.81	2.11	1	1	1
P35659	Protein DEK	DEK	42.6479	48.38	3.47	1	1	1
P46977	Dolichyl-diphosphooligosaccharide--protein glycosyltransferase subunit STT3A	STT3A	80.4768	48.2	1.56	1	1	1
Q16822	Phosphoenolpyruvate carboxykinase [GTP], mitochondrial	PCK2	70.6536	48.09	2.5	1	1	1
Q9Y5I4	Protocadherin alpha-C2	PCDHAC2	109.383	47.72	0.7	1	1	1
P04217	Alpha-1B-glycoprotein	A1BG	54.2195	47.61	1.41	1	1	1
Q9P258	Protein RCC2	RCC2	56.0492	46.93	1.34	1	1	1
Q9P2E9	Ribosome-binding protein 1	RRBP1	152.365	46.81	0.43	1	1	1
P55010	Eukaryotic translation initiation factor 5	EIF5	49.1918	46.78	4.41	1	1	1
P31040	Succinate dehydrogenase [ubiquinone] flavoprotein subunit, mitochondrial	SDHA	72.6453	46.76	0.9	1	1	1
Q99442	Translocation protein SEC62	SEC62	45.8331	45.5	2.26	1	1	1
Q3LXA3	Triokinase/FMN cyclase	TKFC	58.91	45.13	1.39	1	1	1
P48723	Heat shock 70 kDa protein 13	HSPA13	51.8951	44.6	1.7	1	1	1
Q9UHG3	Prenylcysteine oxidase 1	PCYOX1	56.6037	44.42	2.57	1	1	1
P51659	Peroxisomal multifunctional enzyme type 2	HSD17B4	79.6363	44.14	1.63	1	1	1
P13489	Ribonuclease inhibitor	RNH1	49.9411	44.04	3.25	1	1	1
P19823	Inter-alpha-trypsin inhibitor heavy chain H2	ITIH2	106.397	43.72	0.74	1	1	1
P35998	26S proteasome regulatory subunit 7	PSMC2	48.6031	43.65	2.54	1	1	1
Q10471	Polypeptide N-acetylgalactosaminyltransferase 2	GALNT2	64.6915	43.61	3.5	1	1	1
P22735	Protein-glutamine gamma-glutamyltransferase K	TGM1	89.7303	43.51	1.1	1	1	1
P08123	Collagen alpha-2(I) chain	COL1A2	129.235	43.11	1.32	1	1	1
Q9BY44	Eukaryotic translation initiation factor 2A	EIF2A	64.9492	42.45	1.71	1	1	1
Q9Y512	Sorting and assembly machinery component 50 homolog	SAMM50	51.9433	42.45	1.49	1	1	1
Q8NH93	Olfactory receptor 1L3	OR1L3	36.6083	42.24	2.16	1	1	1
P00558	Phosphoglycerate kinase 1	PGK1	44.5861	41.3	2.4	1	1	1
Q96I24	Far upstream element-binding protein 3	FUBP3	61.6022	40.92	1.4	1	1	1
Q9BZR8	Apoptosis facilitator Bcl-2-like protein 14	BCL2L14	36.5755	40.79	1.83	1	1	1
P39748	Flap endonuclease 1	FEN1	42.5661	40.47	2.89	1	1	1
P30566	Adenylosuccinate lyase	ADSL	54.854	40.03	2.69	1	1	1
P20930	Filaggrin	FLG	434.922	39.96	0.89	1	1	1
Q9NZN5	Rho guanine nucleotide exchange factor 12	ARHGEF12	173.125	39.77	0.45	1	1	1
Q969V3	Nicalin	NCLN	62.9346	39.36	2.13	1	1	1
Q7Z402	Transmembrane channel-like protein 7	TMC7	83.4473	38.06	0.83	1	1	1
Q9Y2X3	Nucleolar protein 58	NOP58	59.5405	34.64	1.51	1	1	1
Q96RS6	NudC domain-containing protein 1	NUDCD1	66.7133	33.98	1.2	1	1	1
Q07960	Rho GTPase-activating protein 1	ARHGAP1	50.4042	33.51	1.59	1	1	1
Q96RL7	Vacuolar protein sorting-associated protein 13A	VPS13A	360.047	33.31	0.22	1	1	1
Q9Y4Z0	U6 snRNA-associated Sm-like protein LSm4	LSM4	15.3399	32.71	5.04	1	1	1
Q9UN86	Ras GTPase-activating protein-binding protein 2	G3BP2	54.0878	29.53	2.28	1	1	1
